# Supplementary material for: Molecular processes underlying synergistic linuron mineralization in a triple‐species bacterial consortium biofilm revealed by differential transcriptomics
Source: Microbiologyopen. 2018 Jan 3;7(2):e00559. doi: 10.1002/mbo3.559 (PMC5911999; doi:10.1002/mbo3.559)
Supplement: Supplementary file 10 [file MBO3-7-na-s010.xlsx]

## Sheet: WDL1
linuron catabolism			GEV	log2FoldChange monoculture/consortium	description	kegg names	gene ID
		fig|6666666.13192.peg.4258	4512.76	-6.79856	linuron hydrolase (hylA)		AGF25452.1
		fig|6666666.13192.peg.6679	23.8347	1.342	Acetyl-CoA acetyltransferase (pcaF)	K00632	APY03_5617
		fig|6666666.13192.peg.6680	27.6134	1.37339	3-oxoadipate CoA-transferase subunit B (pcaJ)	K01032	APY03_5618
		fig|6666666.13192.peg.6681	7.20765	2.11463	3-oxoadipate CoA-transferase subunit A (pcaI)	K01031	APY03_5619
PHB synthesis			GEV	log2FoldChange monoculture/consortium	description	kegg names	gene ID
		fig|6666666.13192.peg.1664	14.5934	-1.24578	3-ketoacyl-CoA thiolase (EC 2.3.1.16) @ Acetyl-CoA acetyltransferase (EC 2.3.1.9)	K00626	APY03_5908
		fig|6666666.13192.peg.3605	40.2277	-1.76377	Acetoacetyl-CoA reductase (EC 1.1.1.36)	K03821	APY03_0134
		fig|6666666.13192.peg.3596	13.5604	-1.2939	Polyhydroxyalkanoic acid synthase	K00023	APY03_0125
pentose phosphate			GEV	log2FoldChange monoculture/consortium	description	kegg names	gene ID
		fig|6666666.13192.peg.3094	6.60918	-1.34683	Transketolase (EC 2.2.1.1)	K00615	APY03_3224
		fig|6666666.13192.peg.3116	5.81516	-2.40775	6-phosphogluconate dehydrogenase2C decarboxylating (EC 1.1.1.44)	K00033	APY03_3221
		fig|6666666.13192.peg.3117	2.85312	-1.97249	Glucose-6-phosphate 1-dehydrogenase (EC 1.1.1.49)	K00036	APY03_3247
		fig|6666666.13192.peg.3120	3.99714	-2.07315	Transaldolase (EC 2.2.1.2)	K00616	APY03_3250
		fig|6666666.13192.peg.2624	3.42591	-1.64691	Fructose-bisphosphate aldolase class I (EC 4.1.2.13)	K01623	APY03_4463
		fig|6666666.13192.peg.3123	4.44984	-1.58337	Phosphoglucomutase (EC 5.4.2.2)	K01835	APY03_3253
amino acid metabolism
	glutamate family	fig|6666666.13192.peg.2143	9.88872	2.66935	L-asparaginase (EC 3.5.1.1)	K05597
		fig|6666666.13192.peg.3978	2.75049	-2.2723	UDP-N-acetylmuramoylalanine--D-glutamate ligase (EC 6.3.2.9)	K01925
		fig|6666666.13192.peg.2857	2.51792	-1.67651	Carbamoyl-phosphate synthase small chain (EC 6.3.5.5)	K01956
		fig|6666666.13192.peg.2925	5.68545	-1.72983	Amidophosphoribosyltransferase (EC 2.4.2.14)	K00764
		fig|6666666.13192.peg.1237	27.302	1.21084	Glutamine synthetase type I (EC 6.3.1.2)	K01915
		fig|6666666.13192.peg.4326	7.89042	-2.55499	Similar to eukaryotic Peptidyl prolyl 4-hydroxylase2C alpha subunit (EC 1.14.11.2)	K00472
		fig|6666666.13192.peg.5210	3.10218	-1.41231	Pyrroline-5-carboxylate reductase (EC 1.5.1.2)	K00286
		fig|6666666.13192.peg.782	1.72868	1.577	Ornithine cyclodeaminase (EC 4.3.1.12)	K01750
		fig|6666666.13192.peg.3907	3.7803	1.37722	Arginine decarboxylase (EC 4.1.1.19)%3B Ornithine decarboxylase (EC 4.1.1.17)%3B Lysine decarboxylase (EC 4.1.1.18)	K01584
		fig|6666666.13192.peg.4663	0.341642	1.20186	Urease alpha subunit (EC 3.5.1.5)	K01428
		fig|6666666.13192.peg.313	2.22716	1.89237	Ornithine carbamoyltransferase (EC 2.1.3.3)	K00611
	phenylalanine	fig|6666666.13192.peg.1200	10.6376	-2.08719	Phenylacetate-CoA oxygenase/reductase2C PaaK subunit	K02613
		fig|6666666.13192.peg.1193	4.01649	-1.74312	Enoyl-CoA hydratase (EC 4.2.1.17)	K15866
		fig|6666666.13192.peg.1196	7.81029	-1.01176	Phenylacetate-CoA oxygenase2C PaaG subunit	K02609
		fig|6666666.13192.peg.1198	2.68825	-1.19321	Phenylacetate-CoA oxygenase2C PaaI subunit	K02611
		fig|6666666.13192.peg.1195	9.44828	-3.27339	Phenylacetate-coenzyme A ligase (EC 6.2.1.30) PaaF	K01912
	cysteine and methionine	fig|6666666.13192.peg.4333	9.47039	1.20322	Cysteine synthase B (EC 2.5.1.47)	K12339	APY03_3568
		fig|6666666.13192.peg.771	1.05741	-1.65039	5-methyltetrahydrofolate--homocysteine methyltransferase (EC 2.1.1.13)	K00548
		fig|6666666.13192.peg.2031	33.5332	2.71344	Adenosylhomocysteinase (EC 3.3.1.1)	K01251	APY03_6346
		fig|6666666.13192.peg.4356	6.12283	1.13197	Methionine synthase II (cobalamin-independent)	K00549	APY03_6003
		fig|6666666.13192.peg.7565	32.3772	2.73313	S-adenosylmethionine synthetase (EC 2.5.1.6)	K00789	APY03_1584
		fig|6666666.13192.peg.2166	0.508615	2.64884	Homoserine O-acetyltransferase (EC 2.3.1.31)	K00641	APY03_4880
		fig|6666666.13192.peg.6727	2.72461	1.63666	Serine acetyltransferase (EC 2.3.1.30)	K00640	APY03_3773
						K01611
sulfur metabolism							gene ID
			GEV	log2FoldChange monoculture/consortium	description	kegg names
		fig|6666666.13192.peg.4175	23.9514	1.56166	Phosphoadenylyl-sulfate reductase [thioredoxin] (EC 1.8.4.8)	K00390	APY03_1197
		fig|6666666.13192.peg.4173	26.5754	1.76665	Sulfite reductase [NADPH] hemoprotein beta-component (EC 1.8.1.2)	K00381	APY03_1195
		fig|6666666.13192.peg.4176	37.3931	0.887156	Sulfate adenylyltransferase subunit 2 (EC 2.7.7.4)	K00957	APY03_1198
		fig|6666666.13192.peg.4157	0.974363	1.48901	Sulfate transport system permease protein CysT	K02046	APY03_1179
		fig|6666666.13192.peg.4163	1.83948	-1.1164	Sulfate and thiosulfate binding protein CysP	K02048	APY03_1185
		fig|6666666.13192.peg.4155	2.57106	-1.48169	Sulfate and thiosulfate import ATP-binding protein CysA (EC 3.6.3.25)	K02045	APY03_1177
		fig|6666666.13192.peg.2118	12.098	3.69558	Thiamin biosynthesis protein ThiC	K03147	APY03_6830
		fig|6666666.13192.peg.3356	28.1846	2.24609	Sulfur carrier protein ThiS	K03154	APY03_3457
nitrogen metabolism
			GEV	log2FoldChange monoculture/consortium	description	kegg names	gene ID
		fig|6666666.13192.peg.1571	9.46555	-1.59826	2-nitropropane dioxygenase (EC 1.13.11.32)	K00459	APY03_2224
		fig|6666666.13192.peg.1576	3.83116	-1.55513	Respiratory nitrate reductase delta chain (EC 1.7.99.4)	K00373	APY03_2229
		fig|6666666.13192.peg.1578	3.78075	-1.80027	Respiratory nitrate reductase alpha chain (EC 1.7.99.4)	K00370	APY03_2231
		fig|6666666.13192.peg.1582	10.1554	-2.16078	Nitrate/nitrite sensor protein (EC 2.7.3.-)	K07673	APY03_2235
		fig|6666666.13192.peg.6962	3.89823	-1.44103	Nitrogen regulation protein NR(I)	K07712	APY03_7692
		fig|6666666.13192.peg.1239	4.35362	-2.1687	Nitrogen regulation protein NR(II) (EC 2.7.3.-)	K07708	APY03_7196
		fig|6666666.13192.peg.7418	1.61247	-1.41924	Ammonium transporter	K03320	APY03_7847
		fig|6666666.13192.peg.1579	0.949308	-1.00767	Nitrate/nitrite transporter	K02575	APY03_2232
		fig|6666666.13192.peg.1237	27.302	1.21084	Glutamine synthetase type I (EC 6.3.1.2)	K01915	APY03_7194
nucleotide metabolism		fig|6666666.13192.peg.4114	0.431096	2.01144	Orotidine 5'-phosphate decarboxylase (EC 4.1.1.23)	K01591
		fig|6666666.13192.peg.3828	5.52359	1.54191	phosphoribosyltransferase	K00761
		fig|6666666.13192.peg.7215	1.59477	1.66066	5'-nucleotidase (EC 3.1.3.5)	K01081
		fig|6666666.13192.peg.6482	1.1396	-1.08789	AMP nucleosidase (EC 3.2.2.4)	K01241
		fig|6666666.13192.peg.705	1.11529	1.44547	Adenylosuccinate lyase (EC 4.3.2.2)	K01756
		fig|6666666.13192.peg.5646	1.4032	1.18672	Phosphoribosylaminoimidazole-succinocarboxamide synthase (EC 6.3.2.6)	K01923
		fig|6666666.13192.peg.5966	1.36057	1.15695	Thymidine phosphorylase (EC 2.4.2.4)	K00758
		fig|6666666.13192.peg.1584	4.8098	-1.06052	Ribonucleotide reductase of class II (coenzyme B12-dependent) (EC 1.17.4.1)	K00525
		fig|6666666.13192.peg.1274	13.225	1.85389	Inosine-5'-monophosphate dehydrogenase (EC 1.1.1.205)	K00088
		fig|6666666.13192.peg.2832	9.50224	-1.00112	GTP pyrophosphokinase (EC 2.7.6.5)2C (p)ppGpp synthetase I	K00951
		fig|6666666.13192.peg.6937	3.55583	-2.50431	DNA polymerase III subunits gamma and tau (EC 2.7.7.7)	K02343
		fig|6666666.13192.peg.6827	21.9432	-1.20694	DNA polymerase III beta subunit (EC 2.7.7.7)	K02338
		fig|6666666.13192.peg.4562	9.05713	-1.11555	Deoxycytidine triphosphate deaminase (EC 3.5.4.13)	K01494
porphyrin metabolism		fig|6666666.13192.peg.2320	1.98942	-1.31898	Homolog of E. coli HemX protein	K02496
		fig|6666666.13192.peg.6735	2.28327	-1.08146	Uroporphyrinogen-III methyltransferase (EC 2.1.1.107)	K02303
		fig|6666666.13192.peg.3804	4.78582	-2.29218	Uroporphyrinogen III decarboxylase (EC 4.1.1.37)	K01599
		fig|6666666.13192.peg.942	11.973	-1.99588	Coproporphyrinogen III oxidase2C oxygen-independent (EC 1.3.99.22)	K02495
transporters
			GEV	log2FoldChange monoculture/consortium	description	kegg names
	carbohydrate substrate	fig|6666666.13192.peg.1171	8.38327	-1.49025	multiple sugar transport system substrate-binding protein	K02027
	carbohydrate substrate	fig|6666666.13192.peg.2322	6.63799	-1.46432	polysaccharide export outer membrane protein	K01991
	carbohydrate substrate	fig|6666666.13192.peg.5338	8.79738	-1.09845	Ribose ABC transporter2C periplasmic ribose-binding protein RbsB (TC 3.A.1.2.1)	K10439
	carbohydrate substrate	fig|6666666.13192.peg.7025	2.58199	-1.76439	sorbitol/mannitol transport system substrate-binding protein	K10227
	carbohydrate substrate	fig|6666666.13192.peg.6022	4.88663	-2.12548	Tricarboxylate transport protein TctC	K07795
	carbohydrate substrate	fig|6666666.13192.peg.4671	2.37037	1.65423	cation/acetate symporter	K14393
	carbohydrate substrate	fig|6666666.13192.peg.4548	0.553755	1.08975	simple sugar transport system permease protein	K02057
	amino acid substrate	fig|6666666.13192.peg.264	17.2737	-1.8187	glutamate/aspartate transport system substrate-binding protein	K10001
	amino acid substrate	fig|6666666.13192.peg.7653	4.10318	-1.73963	Branched-chain amino acid transport ATP-binding protein LivG (TC 3.A.1.4.1)	K01995
	amino acid substrate	fig|6666666.13192.peg.3701	1.02939	1.60935	Branched-chain amino acid transport system permease protein LivM (TC 3.A.1.4.1)	K01998
	amino acid substrate	fig|6666666.13192.peg.4509	1.91432	2.08423	branched-chain amino acid transport system substrate-binding protein	K01999
	amino acid substrate	fig|6666666.13192.peg.7491	2.58433	1.31927	branched-chain amino acid transport system ATP-binding protein	K01996
	amino acid substrate	fig|6666666.13192.peg.81	7.28558	-1.19294	Glutamate Aspartate transport ATP-binding protein GltL (TC 3.A.1.3.4)	K10004
	amino acid substrate	fig|6666666.13192.peg.5959	1.76046	-1.317	Sodium/glutamate symporter	K03312
cell-to-cell interactions and signaling functions
	type VI secretion system
			GEV	log2FoldChange monoculture/consortium	description	kegg names	gene ID
		fig|6666666.13192.peg.2218	1.95985	-1.49982	Uncharacterized protein ImpJ/VasE	K11893	APY03_2942
		fig|6666666.13192.peg.2220	0.573683	-1.28493	IcmF-related protein	K11891	APY03_2943
		fig|6666666.13192.peg.2221	3.41394	-1.35946	Protein phosphatase ImpM	K11890	APY03_2944
		fig|6666666.13192.peg.1064	52.1827	-1.73704	hypothetical protein	K11903	APY03_6715
		fig|6666666.13192.peg.1065	11.7505	-1.59847	Uncharacterized protein ImpC	K11900	APY03_6716
		fig|6666666.13192.peg.1066	24.6105	-1.62318	Uncharacterized protein ImpB	K11901	APY03_6717
		fig|6666666.13192.peg.4196	2.98586	-2.77179	ClpB protein	K11907	APY03_2950
		fig|6666666.13192.peg.4198	2.98586	-2.77179	VgrG protein	K11904	APY03_2952
		fig|6666666.13192.peg.1069	3.50605	-1.03815	Type VI secretion lipoprotein/VasD	K11906
	CDI
			GEV	log2FoldChange monoculture/consortium	description	kegg names	gene ID
		fig|6666666.13192.peg.2213	10.7234	-0.980918	Large exoproteins involved in heme utilization or adhesion	K15125	APY03_2936
		fig|6666666.13192.peg.7775	11.8	-1.1	putative CDI antitoxin
		fig|6666666.13192.peg.4692	0.805989	-1.39331	PROBABLE HEMAGGLUTININ-RELATED PROTEIN	K15125	APY03_3142
	adhesin
			GEV	log2FoldChange monoculture/consortium	description	kegg names	gene ID
		fig|6666666.13192.peg.7714	0.777193	-1.66736	Adhesin		APY03_5353
	quorum sensing
			GEV	log2FoldChange monoculture/consortium	description	kegg names	gene ID
		fig|6666666.13192.peg.7770	89	-3.89362	LuxR family transcriptional regulator	K18098
		fig|6666666.13192.peg.4257	12.903	-1.74104	Autoinducer synthesis protein LuxI	K18096	APY03_6462
heat shock regulon			GEV	log2FoldChange monoculture/consortium	description	kegg names	gene ID
		fig|6666666.13192.peg.1311	79.4181	-1.30032	Chaperone protein DnaK	K04043	APY03_7268
		fig|6666666.13192.peg.1659	10.4185	-1.22331	Heat shock protein 60 family chaperone GroEL	K04077	APY03_5903
		fig|6666666.13192.peg.4196	2.98586	-2.77179	ClpB protein	K11907	APY03_2950
		fig|6666666.13192.peg.4631	7.9625	-1.65009	Heat-inducible transcription repressor HrcA	K03705	APY03_5202
		fig|6666666.13192.peg.5109	13.033	-1.3354	Chaperone protein HtpG	K04079	APY03_0237
		fig|6666666.13192.peg.6587	2.78213	-1.68175	Chaperone protein DnaJ		APY03_2363
		fig|6666666.13192.peg.6643	2.1317	-1.64359	FIG015287: Zinc protease	K07263	APY03_5581
		fig|6666666.13192.peg.6647	34.5082	-1.08657	RNA polymerase sigma factor RpoH	K03089	APY03_5585
		fig|6666666.13192.peg.7559	284.293	-1.42931	Heat shock protein 60 family co-chaperone GroES	K04078	APY03_1578
		fig|6666666.13192.peg.1686	583.594	-1.91967	heat shock protein2C Hsp20	K13993
		fig|6666666.13192.peg.1312	19.3879	1.37645	Heat shock protein GrpE	K03687
repair and recombination			GEV	log2FoldChange monoculture/consortium	description	kegg names	gene ID
		fig|6666666.13192.peg.1242	5.63708	-2.08508	Exodeoxyribonuclease III (EC 3.1.11.2)	K01142	APY03_7199
		fig|6666666.13192.peg.1790	5.22733	-1.2265	Integration host factor alpha subunit	K04764	APY03_1375
		fig|6666666.13192.peg.3046	0.428594	1.65124	Methylated-DNA--protein-cysteine methyltransferase (EC 2.1.1.63)	K00567	APY03_2906
		fig|6666666.13192.peg.3571	3.01757	-1.38223	Excinuclease ABC subunit B	K03702	APY03_0100
		fig|6666666.13192.peg.4148	1.80925	-1.85222	DNA ligase (EC 6.5.1.2)	K01972	APY03_1170
		fig|6666666.13192.peg.4389	2.11584	-2.00353	Excinuclease ABC subunit C	K03703	APY03_6036
		fig|6666666.13192.peg.4459	2.10926	-1.54716	DNA repair protein RadA	K04485	APY03_3801
		fig|6666666.13192.peg.5723	7.80934	1.04003	RecA protein	K03553	APY03_3917
		fig|6666666.13192.peg.6937	3.55583	-2.50431	DNA polymerase III subunits gamma and tau (EC 2.7.7.7)	K02343	APY03_7667
		fig|6666666.13192.peg.7358	6.8666	-2.32831	Formamidopyrimidine-DNA glycosylase (EC 3.2.2.23)	K10563	APY03_5060
		fig|6666666.13192.peg.1584	4.8098	-1.06052	Ribonucleotide reductase of class II (coenzyme B12-dependent) (EC 1.17.4.1)	K00525	APY03_2237
		fig|6666666.13192.peg.577	3.12481	-1.28749	NUDIX hydrolase	K03574	APY03_0628
		fig|6666666.13192.peg.7128	11.0763	-1.34548	Ku domain protein	K10979	APY03_6594
		fig|6666666.13192.peg.4855	0.891089	-1.3408	ATP-dependent DNA ligase (EC 6.5.1.1) clustered with Ku protein2C LigD	K01971	APY03_2532
		fig|6666666.13192.peg.4854	2.34079	-1.41594	Ku domain protein	K10979	APY03_2531
		fig|6666666.13192.peg.3586	1.33675	-1.22556	Lhr-like helicases	K03724	APY03_0115
		fig|6666666.13192.peg.6330	1.13972	-1.87918	FIG00965706: hypothetical protein	K03582	APY03_0876
		fig|6666666.13192.peg.573	3.32762	-1.06252	putative alkylated DNA repair protein	K10860
		fig|6666666.13192.peg.6827	21.9432	-1.20694	DNA polymerase III beta subunit (EC 2.7.7.7)	K02338
		fig|6666666.13192.peg.2359	2.46991	-1.08146	DNA recombination and repair protein RecO	K03584
		fig|6666666.13192.peg.7392	5.23558	-1.07396	DNA recombination-dependent growth factor C	K03554
		fig|6666666.13192.peg.1858	30.6365	-1.06326	DNA-binding protein HU-beta	K03530
copper homeostasis
			GEV	log2FoldChange monoculture/consortium	description	kegg names	gene ID
		fig|6666666.13192.peg.1731	16.7973	-1.6815	Copper tolerance protein		APY03_1699
		fig|6666666.13192.peg.1732	18.3599	-2.12339	Multicopper oxidase		APY03_1700
		fig|6666666.13192.peg.1733	400.361	-1.81301	Copper tolerance protein		APY03_1701
		fig|6666666.13192.peg.3099	13.3623	-1.50009	CopG protein		APY03_3229
		fig|6666666.13192.peg.3114	211.895	-2.01148	Copper resistance protein B		APY03_3244
		fig|6666666.13192.peg.3180	0.994021	-1.30608	Lead2C cadmium2C zinc and mercury transporting ATPase (EC 3.6.3.3) (EC 3.6.3.5)%3B Copper-translocating P-type ATPase (EC 3.6.3.4) copA	K17686	APY03_7047
		fig|6666666.13192.peg.5408	22.114	-2.00853	Copper chaperone		APY03_6929
		fig|6666666.13192.peg.5898	2.57175	-2.47759	Lead2C cadmium2C zinc and mercury transporting ATPase (EC 3.6.3.3) (EC 3.6.3.5)%3B Copper-translocating P-type ATPase (EC 3.6.3.4) copB	K01533	APY03_4079
		fig|6666666.13192.peg.5923	2.14911	-1.28749	Copper resistance protein B	K07233	APY03_4104
		fig|6666666.13192.peg.5920	3.73066	-2.19061	Heavy metal sensor histidine kinase	K07644	APY03_4101
		fig|6666666.13192.peg.5921	3.53737	-1.47618	DNA-binding heavy metal response regulator	K07665	APY03_4102
plasmid
			GEV	log2FoldChange monoculture/consortium	description	kegg names	gene ID
		fig|6666666.13192.peg.1	0	NA	YafQ toxin protein		APY03_5185
		fig|6666666.13192.peg.2	0	NA	DNA-damage-inducible protein J	K07473	APY03_5186
		fig|6666666.13192.peg.3	0	NA	KlcA protein		APY03_5187
		fig|6666666.13192.peg.4	0	NA	FIG00977622: hypothetical protein		APY03_5188
		fig|6666666.13192.peg.5	3.7728	-0.861947	KlcB protein		APY03_5189
		fig|6666666.13192.peg.6	22.1103	-2.27681	KorC protein		APY03_5190
		fig|6666666.13192.peg.7	34.8613	-2.73982	KleA protein		APY03_5191
		fig|6666666.13192.peg.8	1.96022	-0.250941	KleE protein		APY03_5192
		fig|6666666.13192.peg.9	7.94185	-1.43057	KleF protein		APY03_5193
		fig|6666666.13192.peg.10	8.2666	0.192313	KorA protein		APY03_5194
		fig|6666666.13192.peg.11	4.51685	0.914674	Chromosome (plasmid) partitioning protein ParA (IncC)	K03496	APY03_5195
		fig|6666666.13192.peg.12	8.09402	-0.0744008	Chromosome (plasmid) partitioning protein ParB (KorB)	K03497	APY03_5196
		fig|6666666.13192.peg.13	568.053	-1.6144	KfrA protein		APY03_5197
carbon monoxide dehydrogenase			GEV	log2FoldChange monoculture/consortium	description	kegg names	gene ID
		fig|6666666.13192.peg.2285	4.41854	2.93943	Carbon monoxide dehydrogenase small chain (EC 1.2.99.2)	K03518	APY03_4930
		fig|6666666.13192.peg.2286	4.6811	2.16815	Carbon-monoxide dehydrogenase form II2C large subunit (EC 1.2.99.2)	K03520	APY03_4931
		fig|6666666.13192.peg.2287	4.6811	2.16815	Carbon monoxide dehydrogenase medium chain (EC 1.2.99.2)	K03519	APY03_4932
		fig|6666666.13192.peg.2288	2.60192	3.18869	carbon monoxide dehydrogenase D protein		APY03_4933

## Sheet: WDL7
linuron catabolism		GEV	log2FoldChange monoculture/consortium	pvalue	gene description	kegg names	gene ID
	fig|6666666.13171.peg.2880	83.2061	1.03237		dcaB		KWT74975.1
	fig|6666666.13171.peg.3176	23.5453	1.68434		Acetyl-CoA acetyltransferase (EC 2.3.1.9) @ Beta-ketoadipyl CoA thiolase (EC 2.3.1.-)	K07823	APV28_0875
ribosomal proteins		GEV	log2FoldChange monoculture/consortium	pvalue	gene description	kegg names	gene ID
	fig|6666666.13171.peg.106	9.97672	-1.44959	0.0278027	LSU ribosomal protein L20p	K02887	APV28_RS02965
	fig|6666666.13171.peg.107	74.7357	-1.21511	0.00916204	LSU ribosomal protein L35p	K02916	APV28_RS02970
	fig|6666666.13171.peg.1480	9.90276	-1.18378	0.0709022	SSU ribosomal protein S10p (S20e)	K02946	APV28_RS07685
	fig|6666666.13171.peg.1482	30.2249	-1.37039	0.000831069	LSU ribosomal protein L4p (L1e)	K02926	APV28_RS07695
	fig|6666666.13171.peg.1483	9.04957	-1.15566	0.0842756	LSU ribosomal protein L23p (L23Ae)	K02892	APV28_RS07700
	fig|6666666.13171.peg.1484	7.68262	-1.25075	0.0356132	LSU ribosomal protein L2p (L8e)	K02886	APV28_RS07705
	fig|6666666.13171.peg.1487	4.90439	-1.71492	0.00812019	SSU ribosomal protein S3p (S3e)	K02982	APV28_RS07720
	fig|6666666.13171.peg.1488	24.5237	-1.11571	0.0218776	LSU ribosomal protein L16p (L10e)	K02878	APV28_RS07725
	fig|6666666.13171.peg.1489	22.4345	-1.21318	0.0524365	LSU ribosomal protein L29p (L35e)	K02904	APV28_RS07730
	fig|6666666.13171.peg.1772	57.5409	-1.14134	0.00400284	LSU ribosomal protein L17p	K02879	APV28_RS09950
	fig|6666666.13171.peg.1775	26.7524	-1.4084	0.00187109	SSU ribosomal protein S4p (S9e)	K02986	APV28_RS09960
	fig|6666666.13171.peg.1777	23.7915	-1.06185	0.0455973	SSU ribosomal protein S13p (S18e)	K02952	APV28_RS09970
	fig|6666666.13171.peg.1782	37.3272	-1.2239	0.00394126	SSU ribosomal protein S5p (S2e)	K02988	APV28_RS09995
	fig|6666666.13171.peg.1787	56.786	-1.41542	0.00012872	LSU ribosomal protein L5p (L11e)	K02931	APV28_RS10020
	fig|6666666.13171.peg.2953	13.3461	-1.12	0.0587369	LSU ribosomal protein L10p (P0)	K02864	APV28_RS11850
	fig|6666666.13171.peg.4578	34.195	-1.23616	0.0315451	LSU ribosomal protein L28p	K02902	APV28_RS15585
	fig|6666666.13171.peg.4592	77.4092	-1.10212	0.0178343	SSU ribosomal protein S16p	K02959	APV28_RS15655
glycerate biosynthesis operon		GEV	log2FoldChange monoculture/consortium	pvalue	description	kegg name
	fig|6666666.13171.peg.4675	3.59585	-2.2442	0.000704989	Glyoxylate carboligase (EC 4.1.1.47)	K01608	APV28_RS20410
	fig|6666666.13171.peg.4673	7.45843	-2.31056	0.000303936	2-hydroxy-3-oxopropionate reductase (EC 1.1.1.60)	K00042	APV28_RS20400
	fig|6666666.13171.peg.4674	4.50213	-1.93234	0.00393224	Hydroxypyruvate isomerase (EC 5.3.1.22)	K01816	APV28_RS20405
stress		GEV	log2FoldChange monoculture/consortium	pvalue	description	kegg name
	fig|6666666.13171.peg.1292	25.6289	-1.25463		Chaperone protein DnaK	K04043	APV28_0402
repair and recombination		GEV	log2FoldChange monoculture/consortium	pvalue	description	kegg name
	fig|6666666.13171.peg.3475	0.0732302	1.12928		DNA-3-methyladenine glycosylase II (EC 3.2.2.21)	K01247	APV28_2634
cytochrome c oxidase		GEV	log2FoldChange monoculture/consortium	pvalue	gene description	KAAS
	fig|6666666.13171.peg.2600	1.33997	1.84744	0.00162174	Cytochrome c oxidase subunit CcoP (EC 1.9.3.1)	K00406	APV28_RS17650
	fig|6666666.13171.peg.2602	7.73934	1.90901	1.58184e-05	Cytochrome c oxidase subunit CcoO (EC 1.9.3.1)	K00405	APV28_RS17660
	fig|6666666.13171.peg.2603	1.93783	1.70258	0.000444374	Cytochrome c oxidase subunit CcoN (EC 1.9.3.1)	K00404	APV28_RS17665
prophage region		GEV	log2FoldChange monoculture/consortium	pvalue	gene description	KAAS
	fig|6666666.13171.peg.2311	0.234597	0.232777	0.698455	Recombinase		APV28_RS18735
	fig|6666666.13171.peg.2312	0	NA	NA	Error-prone repair protein UmuD		APV28_RS18740
	fig|6666666.13171.peg.2313	0.419393	0.012511	0.98378	Error-prone2C lesion bypass DNA polymerase V (UmuC)	K03502	APV28_RS18745
	fig|6666666.13171.peg.2314	1.01632	0.246918	0.698192	hypothetical protein		APV28_RS18755
	fig|6666666.13171.peg.2315	1.96094	0.814753	0.218555	COG3772: Phage-related lysozyme (muraminidase)( EC:3.2.1.17 )	K01185	APV28_RS18765
	fig|6666666.13171.peg.2316	0.757161	1.0364	0.115965	hypothetical protein		APV28_RS18770
	fig|6666666.13171.peg.2317	7.62089	1.15535	0.0446048	hypothetical protein		APV28_RS18775
	fig|6666666.13171.peg.2318	0	1.50748	0.0174869	hypothetical protein		APV28_RS18780
	fig|6666666.13171.peg.2319	0	NA	NA	hypothetical protein		APV28_RS18785
	fig|6666666.13171.peg.2320	0.109011	2.15308	0.000165192	Phage tail fiber protein		APV28_RS18790
	fig|6666666.13171.peg.2321	0	NA	NA	putative phage minor tail protein		APV28_RS18795
	fig|6666666.13171.peg.2322	0	0.432186	0.380571	hypothetical protein		APV28_RS18800
	fig|6666666.13171.peg.2323	0	1.23472	0.0422436	hypothetical protein		APV28_RS18805
	fig|6666666.13171.peg.2324	0.560913	0.980344	0.114722	Phage tail length tape-measure protein 1		APV28_RS18810
	fig|6666666.13171.peg.2325	1.04218	1.67235	0.0097868	hypothetical protein		APV28_RS18815
	fig|6666666.13171.peg.2326	2.18951	1.87251	0.00191545	hypothetical protein		APV28_RS18820
	fig|6666666.13171.peg.2327	1.56279	1.51981	0.0160285	hypothetical protein		APV28_RS18825
	fig|6666666.13171.peg.2328	0.761163	0.647681	0.309549	hypothetical protein		APV28_RS18830
	fig|6666666.13171.peg.2329	0.824021	0.0825581	0.882708	hypothetical protein		APV28_RS18835
	fig|6666666.13171.peg.2330	1.45121	2.15724	5.19486e-05	elements of external origin%3B phage-related functions and prophages		APV28_RS18840
	fig|6666666.13171.peg.2331	0.616592	1.96986	0.00320645	hypothetical protein		APV28_RS18845
	fig|6666666.13171.peg.2332	0.243115	2.71695	1.48127e-05	prophage LambdaW42C minor capsid protein C2C putative	K04773	APV28_RS18850
	fig|6666666.13171.peg.2333	0.312041	1.46897	0.0260472	Phage portal		APV28_RS18855
	fig|6666666.13171.peg.2334	1.70639	1.21135	0.0706911	hypothetical protein		APV28_RS18860
	fig|6666666.13171.peg.2335	0	NA	NA	hypothetical protein		APV28_RS18865
	fig|6666666.13171.peg.2336	0.0952965	-0.0166318	0.96691	Phage terminase2C large subunit		APV28_RS18870
	fig|6666666.13171.peg.2337	0.385265	0.0350427	0.939509	hypothetical protein		APV28_RS18875
	fig|6666666.13171.peg.2338	0	NA	NA	hypothetical protein		APV28_RS18880
	fig|6666666.13171.peg.2339	0	0.259045	0.515744	hypothetical protein		APV28_RS18885
	fig|6666666.13171.peg.2340	0.141046	0.255201	0.664501	DNA primase/helicase2C phage-associated		APV28_RS18890
	fig|6666666.13171.peg.2341	0	0.259045	0.515744	hypothetical protein		APV28_RS18895
	fig|6666666.13171.peg.2342	1.34129	-0.0955111	0.861355	hypothetical protein		APV28_RS18900
	fig|6666666.13171.peg.2343	12.0116	0.403978	0.435648	cI repressor protein		APV28_RS18905
	fig|6666666.13171.peg.2344	0	NA	NA	hypothetical protein
	fig|6666666.13171.peg.2345	3.51377	-0.115504	0.861421	hypothetical protein		APV28_RS18910
	fig|6666666.13171.peg.2346	1.05772	1.59614	0.0133052	hypothetical protein		APV28_RS18915
	fig|6666666.13171.peg.2347	0	0.542458	0.271026	hypothetical protein
	fig|6666666.13171.peg.2348	0	NA	NA	hypothetical protein
	fig|6666666.13171.peg.2349	0	1.0979	0.0665318	hypothetical protein
	fig|6666666.13171.peg.2350	0.510809	0.374892	0.451428	hypothetical protein		APV28_RS18920
	fig|6666666.13171.peg.2351	1.14751	1.02436	0.124947	hypothetical protein		APV28_RS18930
	fig|6666666.13171.peg.2352	0.697315	2.26413	0.000236542	COG5532: Uncharacterized conserved protein		APV28_RS18935
	fig|6666666.13171.peg.2353	1.32304	1.56346	0.018919	hypothetical protein		APV28_RS18940
	fig|6666666.13171.peg.2354	0	NA	NA	hypothetical protein		APV28_RS18945
	fig|6666666.13171.peg.2355	0	NA	NA	hypothetical protein		APV28_RS18950
	fig|6666666.13171.peg.2356	0	NA	NA	hypothetical protein		APV28_RS18955
	fig|6666666.13171.peg.2357	0.420812	0.551425	0.360584	hypothetical protein		APV28_RS18960
	fig|6666666.13171.peg.2358	0	0.259045	0.515744	hypothetical protein		APV28_RS18965
	fig|6666666.13171.peg.2359	0	1.37096	0.0278359	hypothetical protein		APV28_RS18970
	fig|6666666.13171.peg.2360	0.0953754	0.325696	0.562002	probable C-5 cytosine-specific DNA methylase	K00558	APV28_RS18975
	fig|6666666.13171.peg.2361	0.120331	0.902486	0.15635	hypothetical protein		APV28_RS18980
	fig|6666666.13171.peg.2362	0.405439	0.40658	0.463437	hypothetical protein		APV28_RS18985
	fig|6666666.13171.peg.2363	0	NA	NA	hypothetical protein		APV28_RS18990
	fig|6666666.13171.peg.2364	0	NA	NA	hypothetical protein		APV28_RS18995
	fig|6666666.13171.peg.2365	0	0.875979	0.120871	hypothetical protein		APV28_RS19000
	fig|6666666.13171.peg.2366	0.505432	0.0807658	0.855618	hypothetical protein		APV28_RS19005
	fig|6666666.13171.peg.2367	0	NA	NA	hypothetical protein		APV28_RS19010
	fig|6666666.13171.peg.2368	0	NA	NA	hypothetical protein		APV28_RS19015
	fig|6666666.13171.peg.2369	0	NA	NA	hypothetical protein		APV28_RS19020
	fig|6666666.13171.peg.2370	0.54625	0.387267	0.555351	Methyl-directed repair DNA adenine methylase (EC 2.1.1.72)		APV28_RS19025
	fig|6666666.13171.peg.2371	13.6397	-0.411568	0.526803	phage-related hypothetical protein		APV28_RS19030
	fig|6666666.13171.peg.2372	0.252716	0.150145	0.708264	transcriptional regulator2C MerR family		APV28_RS19035
	fig|6666666.13171.peg.2373	0	NA	NA	oxidoreductase2C putative		APV28_RS19040
	fig|6666666.13171.peg.2374	0.637489	0.29297	0.656066	Peptidase M50		APV28_RS19045
	fig|6666666.13171.peg.2375	0.311292	-0.128531	0.824932	COG0845: Membrane-fusion protein		APV28_RS19050
	fig|6666666.13171.peg.2376	0.362447	0.107423	0.865135	Fibronectin type III domain protein		APV28_RS19055
