# Supplementary material for: Molecular processes underlying synergistic linuron mineralization in a triple‐species bacterial consortium biofilm revealed by differential transcriptomics
Source: Microbiologyopen. 2018 Jan 3;7(2):e00559. doi: 10.1002/mbo3.559 (PMC5911999; doi:10.1002/mbo3.559)
Supplement: Supplementary file 12 [file MBO3-7-na-s012.xlsx]

## Sheet: WDL1
peg ID	scaling factor (eK)
ID=fig|6666666.13192.peg.1	0
ID=fig|6666666.13192.peg.2	0
ID=fig|6666666.13192.peg.3	0
ID=fig|6666666.13192.peg.4	0
ID=fig|6666666.13192.peg.5	0.163079
ID=fig|6666666.13192.peg.6	0.497746
ID=fig|6666666.13192.peg.7	0.978856
ID=fig|6666666.13192.peg.8	0.64399
ID=fig|6666666.13192.peg.9	1
ID=fig|6666666.13192.peg.10	0.501577
ID=fig|6666666.13192.peg.11	0.963351
ID=fig|6666666.13192.peg.12	1
ID=fig|6666666.13192.peg.13	1
ID=fig|6666666.13192.peg.14	1
ID=fig|6666666.13192.peg.15	1
ID=fig|6666666.13192.peg.16	1
ID=fig|6666666.13192.peg.17	1
ID=fig|6666666.13192.peg.18	1
ID=fig|6666666.13192.peg.19	1
ID=fig|6666666.13192.peg.20	1
ID=fig|6666666.13192.peg.21	1
ID=fig|6666666.13192.peg.22	1
ID=fig|6666666.13192.peg.23	1
ID=fig|6666666.13192.peg.24	1
ID=fig|6666666.13192.peg.25	1
ID=fig|6666666.13192.peg.26	1
ID=fig|6666666.13192.peg.27	1
ID=fig|6666666.13192.peg.28	1
ID=fig|6666666.13192.peg.29	1
ID=fig|6666666.13192.peg.30	1
ID=fig|6666666.13192.peg.31	1
ID=fig|6666666.13192.peg.32	1
ID=fig|6666666.13192.peg.33	1
ID=fig|6666666.13192.peg.34	1
ID=fig|6666666.13192.peg.35	1
ID=fig|6666666.13192.peg.36	1
ID=fig|6666666.13192.peg.37	1
ID=fig|6666666.13192.peg.38	1
ID=fig|6666666.13192.peg.39	1
ID=fig|6666666.13192.peg.40	1
ID=fig|6666666.13192.peg.41	1
ID=fig|6666666.13192.peg.42	1
ID=fig|6666666.13192.peg.43	1
ID=fig|6666666.13192.peg.44	1
ID=fig|6666666.13192.peg.45	1
ID=fig|6666666.13192.peg.46	1
ID=fig|6666666.13192.peg.47	1
ID=fig|6666666.13192.peg.48	1
ID=fig|6666666.13192.peg.49	1
ID=fig|6666666.13192.peg.50	1
ID=fig|6666666.13192.peg.51	1
ID=fig|6666666.13192.peg.52	1
ID=fig|6666666.13192.peg.53	1
ID=fig|6666666.13192.peg.54	1
ID=fig|6666666.13192.peg.55	1
ID=fig|6666666.13192.peg.56	1
ID=fig|6666666.13192.peg.57	1
ID=fig|6666666.13192.peg.58	1
ID=fig|6666666.13192.peg.59	1
ID=fig|6666666.13192.peg.60	1
ID=fig|6666666.13192.peg.61	1
ID=fig|6666666.13192.peg.62	1
ID=fig|6666666.13192.peg.63	1
ID=fig|6666666.13192.peg.64	1
ID=fig|6666666.13192.peg.65	1
ID=fig|6666666.13192.peg.66	1
ID=fig|6666666.13192.peg.67	1
ID=fig|6666666.13192.peg.68	1
ID=fig|6666666.13192.peg.69	1
ID=fig|6666666.13192.peg.70	1
ID=fig|6666666.13192.peg.71	1
ID=fig|6666666.13192.peg.72	1
ID=fig|6666666.13192.peg.73	1
ID=fig|6666666.13192.peg.74	1
ID=fig|6666666.13192.peg.75	1
ID=fig|6666666.13192.peg.76	1
ID=fig|6666666.13192.peg.77	1
ID=fig|6666666.13192.peg.78	1
ID=fig|6666666.13192.peg.79	1
ID=fig|6666666.13192.peg.80	1
ID=fig|6666666.13192.peg.81	1
ID=fig|6666666.13192.peg.82	1
ID=fig|6666666.13192.peg.83	1
ID=fig|6666666.13192.peg.84	1
ID=fig|6666666.13192.peg.85	1
ID=fig|6666666.13192.peg.86	1
ID=fig|6666666.13192.peg.87	1
ID=fig|6666666.13192.peg.88	1
ID=fig|6666666.13192.peg.89	1
ID=fig|6666666.13192.peg.90	1
ID=fig|6666666.13192.peg.91	1
ID=fig|6666666.13192.peg.92	1
ID=fig|6666666.13192.peg.93	1
ID=fig|6666666.13192.peg.94	1
ID=fig|6666666.13192.peg.95	1
ID=fig|6666666.13192.peg.96	1
ID=fig|6666666.13192.peg.97	1
ID=fig|6666666.13192.peg.98	1
ID=fig|6666666.13192.peg.99	1
ID=fig|6666666.13192.peg.100	1
ID=fig|6666666.13192.peg.101	1
ID=fig|6666666.13192.peg.102	1
ID=fig|6666666.13192.peg.103	1
ID=fig|6666666.13192.peg.104	1
ID=fig|6666666.13192.peg.105	1
ID=fig|6666666.13192.peg.106	1
ID=fig|6666666.13192.peg.107	1
ID=fig|6666666.13192.peg.108	1
ID=fig|6666666.13192.peg.109	1
ID=fig|6666666.13192.peg.110	1
ID=fig|6666666.13192.peg.111	1
ID=fig|6666666.13192.peg.112	1
ID=fig|6666666.13192.peg.113	1
ID=fig|6666666.13192.peg.114	1
ID=fig|6666666.13192.peg.115	1
ID=fig|6666666.13192.peg.116	1
ID=fig|6666666.13192.peg.117	1
ID=fig|6666666.13192.peg.118	1
ID=fig|6666666.13192.peg.119	1
ID=fig|6666666.13192.peg.120	1
ID=fig|6666666.13192.peg.121	1
ID=fig|6666666.13192.peg.122	1
ID=fig|6666666.13192.peg.123	1
ID=fig|6666666.13192.peg.124	1
ID=fig|6666666.13192.peg.125	1
ID=fig|6666666.13192.peg.126	1
ID=fig|6666666.13192.peg.127	1
ID=fig|6666666.13192.peg.128	1
ID=fig|6666666.13192.peg.129	1
ID=fig|6666666.13192.peg.130	1
ID=fig|6666666.13192.peg.131	1
ID=fig|6666666.13192.peg.132	1
ID=fig|6666666.13192.peg.133	1
ID=fig|6666666.13192.peg.134	1
ID=fig|6666666.13192.peg.135	1
ID=fig|6666666.13192.peg.136	1
ID=fig|6666666.13192.peg.137	1
ID=fig|6666666.13192.peg.138	1
ID=fig|6666666.13192.peg.139	1
ID=fig|6666666.13192.peg.140	1
ID=fig|6666666.13192.peg.141	1
ID=fig|6666666.13192.peg.142	1
ID=fig|6666666.13192.peg.143	1
ID=fig|6666666.13192.peg.144	1
ID=fig|6666666.13192.peg.145	1
ID=fig|6666666.13192.peg.146	1
ID=fig|6666666.13192.peg.147	1
ID=fig|6666666.13192.peg.148	1
ID=fig|6666666.13192.peg.149	1
ID=fig|6666666.13192.peg.150	1
ID=fig|6666666.13192.peg.151	1
ID=fig|6666666.13192.peg.152	1
ID=fig|6666666.13192.peg.153	1
ID=fig|6666666.13192.peg.154	1
ID=fig|6666666.13192.peg.155	1
ID=fig|6666666.13192.peg.156	1
ID=fig|6666666.13192.peg.157	1
ID=fig|6666666.13192.peg.158	1
ID=fig|6666666.13192.peg.159	1
ID=fig|6666666.13192.peg.160	1
ID=fig|6666666.13192.peg.161	1
ID=fig|6666666.13192.peg.162	1
ID=fig|6666666.13192.peg.163	1
ID=fig|6666666.13192.peg.164	1
ID=fig|6666666.13192.peg.165	1
ID=fig|6666666.13192.peg.166	1
ID=fig|6666666.13192.peg.167	1
ID=fig|6666666.13192.peg.168	1
ID=fig|6666666.13192.peg.169	1
ID=fig|6666666.13192.peg.170	1
ID=fig|6666666.13192.peg.171	1
ID=fig|6666666.13192.peg.172	1
ID=fig|6666666.13192.peg.173	1
ID=fig|6666666.13192.peg.174	1
ID=fig|6666666.13192.peg.175	1
ID=fig|6666666.13192.peg.176	1
ID=fig|6666666.13192.peg.177	1
ID=fig|6666666.13192.peg.178	1
ID=fig|6666666.13192.peg.179	1
ID=fig|6666666.13192.peg.180	1
ID=fig|6666666.13192.peg.181	1
ID=fig|6666666.13192.peg.182	1
ID=fig|6666666.13192.peg.183	1
ID=fig|6666666.13192.peg.184	1
ID=fig|6666666.13192.peg.185	1
ID=fig|6666666.13192.peg.186	1
ID=fig|6666666.13192.peg.187	1
ID=fig|6666666.13192.peg.188	1
ID=fig|6666666.13192.peg.189	1
ID=fig|6666666.13192.peg.190	1
ID=fig|6666666.13192.peg.191	1
ID=fig|6666666.13192.peg.192	1
ID=fig|6666666.13192.peg.193	1
ID=fig|6666666.13192.peg.194	1
ID=fig|6666666.13192.peg.195	1
ID=fig|6666666.13192.peg.196	1
ID=fig|6666666.13192.peg.197	1
ID=fig|6666666.13192.peg.198	1
ID=fig|6666666.13192.peg.199	1
ID=fig|6666666.13192.peg.200	1
ID=fig|6666666.13192.peg.201	1
ID=fig|6666666.13192.peg.202	1
ID=fig|6666666.13192.peg.203	1
ID=fig|6666666.13192.peg.204	1
ID=fig|6666666.13192.peg.205	1
ID=fig|6666666.13192.peg.206	1
ID=fig|6666666.13192.peg.207	1
ID=fig|6666666.13192.peg.208	1
ID=fig|6666666.13192.peg.209	1
ID=fig|6666666.13192.peg.210	1
ID=fig|6666666.13192.peg.211	1
ID=fig|6666666.13192.peg.212	1
ID=fig|6666666.13192.peg.213	1
ID=fig|6666666.13192.peg.214	1
ID=fig|6666666.13192.peg.215	1
ID=fig|6666666.13192.peg.216	1
ID=fig|6666666.13192.peg.217	1
ID=fig|6666666.13192.peg.218	1
ID=fig|6666666.13192.peg.219	1
ID=fig|6666666.13192.peg.220	1
ID=fig|6666666.13192.peg.221	1
ID=fig|6666666.13192.peg.222	1
ID=fig|6666666.13192.peg.223	1
ID=fig|6666666.13192.peg.224	1
ID=fig|6666666.13192.peg.225	1
ID=fig|6666666.13192.peg.226	1
ID=fig|6666666.13192.peg.227	1
ID=fig|6666666.13192.peg.228	1
ID=fig|6666666.13192.peg.229	1
ID=fig|6666666.13192.peg.230	1
ID=fig|6666666.13192.peg.231	1
ID=fig|6666666.13192.peg.232	1
ID=fig|6666666.13192.peg.233	1
ID=fig|6666666.13192.peg.234	1
ID=fig|6666666.13192.peg.235	1
ID=fig|6666666.13192.peg.236	1
ID=fig|6666666.13192.peg.237	1
ID=fig|6666666.13192.peg.238	1
ID=fig|6666666.13192.peg.239	1
ID=fig|6666666.13192.peg.240	1
ID=fig|6666666.13192.peg.241	1
ID=fig|6666666.13192.peg.242	1
ID=fig|6666666.13192.peg.243	1
ID=fig|6666666.13192.peg.244	1
ID=fig|6666666.13192.peg.245	1
ID=fig|6666666.13192.peg.246	1
ID=fig|6666666.13192.peg.247	1
ID=fig|6666666.13192.peg.248	1
ID=fig|6666666.13192.peg.249	1
ID=fig|6666666.13192.peg.250	1
ID=fig|6666666.13192.peg.251	1
ID=fig|6666666.13192.peg.252	1
ID=fig|6666666.13192.peg.253	1
ID=fig|6666666.13192.peg.254	1
ID=fig|6666666.13192.peg.255	1
ID=fig|6666666.13192.peg.256	1
ID=fig|6666666.13192.peg.257	1
ID=fig|6666666.13192.peg.258	1
ID=fig|6666666.13192.peg.259	1
ID=fig|6666666.13192.peg.260	1
ID=fig|6666666.13192.peg.261	1
ID=fig|6666666.13192.peg.262	1
ID=fig|6666666.13192.peg.263	1
ID=fig|6666666.13192.peg.264	1
ID=fig|6666666.13192.peg.265	1
ID=fig|6666666.13192.peg.266	1
ID=fig|6666666.13192.peg.267	1
ID=fig|6666666.13192.peg.268	1
ID=fig|6666666.13192.peg.269	1
ID=fig|6666666.13192.peg.270	1
ID=fig|6666666.13192.peg.271	1
ID=fig|6666666.13192.peg.272	1
ID=fig|6666666.13192.peg.273	1
ID=fig|6666666.13192.peg.274	1
ID=fig|6666666.13192.peg.275	1
ID=fig|6666666.13192.peg.276	1
ID=fig|6666666.13192.peg.277	1
ID=fig|6666666.13192.peg.278	1
ID=fig|6666666.13192.peg.279	1
ID=fig|6666666.13192.peg.280	1
ID=fig|6666666.13192.peg.281	1
ID=fig|6666666.13192.peg.282	1
ID=fig|6666666.13192.peg.283	1
ID=fig|6666666.13192.peg.284	1
ID=fig|6666666.13192.peg.285	1
ID=fig|6666666.13192.peg.286	1
ID=fig|6666666.13192.peg.287	1
ID=fig|6666666.13192.peg.288	1
ID=fig|6666666.13192.peg.289	1
ID=fig|6666666.13192.peg.290	1
ID=fig|6666666.13192.peg.291	1
ID=fig|6666666.13192.peg.292	1
ID=fig|6666666.13192.peg.293	1
ID=fig|6666666.13192.peg.294	1
ID=fig|6666666.13192.peg.295	1
ID=fig|6666666.13192.peg.296	1
ID=fig|6666666.13192.peg.297	1
ID=fig|6666666.13192.peg.298	1
ID=fig|6666666.13192.peg.299	1
ID=fig|6666666.13192.peg.300	1
ID=fig|6666666.13192.peg.301	1
ID=fig|6666666.13192.peg.302	1
ID=fig|6666666.13192.peg.303	1
ID=fig|6666666.13192.peg.304	1
ID=fig|6666666.13192.peg.305	1
ID=fig|6666666.13192.peg.306	1
ID=fig|6666666.13192.peg.307	1
ID=fig|6666666.13192.peg.308	1
ID=fig|6666666.13192.peg.309	1
ID=fig|6666666.13192.peg.310	1
ID=fig|6666666.13192.peg.311	1
ID=fig|6666666.13192.peg.312	1
ID=fig|6666666.13192.peg.313	1
ID=fig|6666666.13192.peg.314	1
ID=fig|6666666.13192.peg.315	1
ID=fig|6666666.13192.peg.316	1
ID=fig|6666666.13192.peg.317	1
ID=fig|6666666.13192.peg.318	1
ID=fig|6666666.13192.peg.319	1
ID=fig|6666666.13192.peg.320	1
ID=fig|6666666.13192.peg.321	1
ID=fig|6666666.13192.peg.322	1
ID=fig|6666666.13192.peg.323	1
ID=fig|6666666.13192.peg.324	1
ID=fig|6666666.13192.peg.325	1
ID=fig|6666666.13192.peg.326	1
ID=fig|6666666.13192.peg.327	1
ID=fig|6666666.13192.peg.328	1
ID=fig|6666666.13192.peg.329	1
ID=fig|6666666.13192.peg.330	1
ID=fig|6666666.13192.peg.331	1
ID=fig|6666666.13192.peg.332	1
ID=fig|6666666.13192.peg.333	1
ID=fig|6666666.13192.peg.334	1
ID=fig|6666666.13192.peg.335	1
ID=fig|6666666.13192.peg.336	1
ID=fig|6666666.13192.peg.337	1
ID=fig|6666666.13192.peg.338	1
ID=fig|6666666.13192.peg.339	1
ID=fig|6666666.13192.peg.340	1
ID=fig|6666666.13192.peg.341	1
ID=fig|6666666.13192.peg.342	1
ID=fig|6666666.13192.peg.343	1
ID=fig|6666666.13192.peg.344	1
ID=fig|6666666.13192.peg.345	1
ID=fig|6666666.13192.peg.346	1
ID=fig|6666666.13192.peg.347	1
ID=fig|6666666.13192.peg.348	1
ID=fig|6666666.13192.peg.349	1
ID=fig|6666666.13192.peg.350	1
ID=fig|6666666.13192.peg.351	1
ID=fig|6666666.13192.peg.352	1
ID=fig|6666666.13192.peg.353	1
ID=fig|6666666.13192.peg.354	1
ID=fig|6666666.13192.peg.355	1
ID=fig|6666666.13192.peg.356	1
ID=fig|6666666.13192.peg.357	1
ID=fig|6666666.13192.peg.358	1
ID=fig|6666666.13192.peg.359	1
ID=fig|6666666.13192.peg.360	1
ID=fig|6666666.13192.peg.361	1
ID=fig|6666666.13192.peg.362	1
ID=fig|6666666.13192.peg.363	1
ID=fig|6666666.13192.peg.364	1
ID=fig|6666666.13192.peg.365	1
ID=fig|6666666.13192.peg.366	1
ID=fig|6666666.13192.peg.367	1
ID=fig|6666666.13192.peg.368	1
ID=fig|6666666.13192.peg.369	1
ID=fig|6666666.13192.peg.370	1
ID=fig|6666666.13192.peg.371	1
ID=fig|6666666.13192.peg.372	1
ID=fig|6666666.13192.peg.373	1
ID=fig|6666666.13192.peg.374	1
ID=fig|6666666.13192.peg.375	1
ID=fig|6666666.13192.peg.376	1
ID=fig|6666666.13192.peg.377	1
ID=fig|6666666.13192.peg.378	1
ID=fig|6666666.13192.peg.379	1
ID=fig|6666666.13192.peg.380	1
ID=fig|6666666.13192.peg.381	1
ID=fig|6666666.13192.peg.382	1
ID=fig|6666666.13192.peg.383	1
ID=fig|6666666.13192.peg.384	1
ID=fig|6666666.13192.peg.385	1
ID=fig|6666666.13192.peg.386	1
ID=fig|6666666.13192.peg.387	1
ID=fig|6666666.13192.peg.388	1
ID=fig|6666666.13192.peg.389	1
ID=fig|6666666.13192.peg.390	1
ID=fig|6666666.13192.peg.391	1
ID=fig|6666666.13192.peg.392	1
ID=fig|6666666.13192.peg.393	1
ID=fig|6666666.13192.peg.394	1
ID=fig|6666666.13192.peg.395	1
ID=fig|6666666.13192.peg.396	1
ID=fig|6666666.13192.peg.397	1
ID=fig|6666666.13192.peg.398	1
ID=fig|6666666.13192.peg.399	1
ID=fig|6666666.13192.peg.400	1
ID=fig|6666666.13192.peg.401	1
ID=fig|6666666.13192.peg.402	1
ID=fig|6666666.13192.peg.403	1
ID=fig|6666666.13192.peg.404	1
ID=fig|6666666.13192.peg.405	1
ID=fig|6666666.13192.peg.406	1
ID=fig|6666666.13192.peg.407	1
ID=fig|6666666.13192.peg.408	1
ID=fig|6666666.13192.peg.409	1
ID=fig|6666666.13192.peg.410	1
ID=fig|6666666.13192.peg.411	1
ID=fig|6666666.13192.peg.412	1
ID=fig|6666666.13192.peg.413	1
ID=fig|6666666.13192.peg.414	1
ID=fig|6666666.13192.peg.415	1
ID=fig|6666666.13192.peg.416	1
ID=fig|6666666.13192.peg.417	1
ID=fig|6666666.13192.peg.418	1
ID=fig|6666666.13192.peg.419	1
ID=fig|6666666.13192.peg.420	1
ID=fig|6666666.13192.peg.421	1
ID=fig|6666666.13192.peg.422	1
ID=fig|6666666.13192.peg.423	1
ID=fig|6666666.13192.peg.424	1
ID=fig|6666666.13192.peg.425	1
ID=fig|6666666.13192.peg.426	1
ID=fig|6666666.13192.peg.427	1
ID=fig|6666666.13192.peg.428	1
ID=fig|6666666.13192.peg.429	1
ID=fig|6666666.13192.peg.430	1
ID=fig|6666666.13192.peg.431	1
ID=fig|6666666.13192.peg.432	1
ID=fig|6666666.13192.peg.433	1
ID=fig|6666666.13192.peg.434	1
ID=fig|6666666.13192.peg.435	1
ID=fig|6666666.13192.peg.436	1
ID=fig|6666666.13192.peg.437	1
ID=fig|6666666.13192.peg.438	1
ID=fig|6666666.13192.peg.439	1
ID=fig|6666666.13192.peg.440	1
ID=fig|6666666.13192.peg.441	1
ID=fig|6666666.13192.peg.442	1
ID=fig|6666666.13192.peg.443	1
ID=fig|6666666.13192.peg.444	1
ID=fig|6666666.13192.peg.445	1
ID=fig|6666666.13192.peg.446	1
ID=fig|6666666.13192.peg.447	1
ID=fig|6666666.13192.peg.448	1
ID=fig|6666666.13192.peg.449	1
ID=fig|6666666.13192.peg.450	1
ID=fig|6666666.13192.peg.451	1
ID=fig|6666666.13192.peg.452	1
ID=fig|6666666.13192.peg.453	1
ID=fig|6666666.13192.peg.454	1
ID=fig|6666666.13192.peg.455	1
ID=fig|6666666.13192.peg.456	1
ID=fig|6666666.13192.peg.457	1
ID=fig|6666666.13192.peg.458	1
ID=fig|6666666.13192.peg.459	1
ID=fig|6666666.13192.peg.460	1
ID=fig|6666666.13192.peg.461	1
ID=fig|6666666.13192.peg.462	1
ID=fig|6666666.13192.peg.463	1
ID=fig|6666666.13192.peg.464	1
ID=fig|6666666.13192.peg.465	1
ID=fig|6666666.13192.peg.466	1
ID=fig|6666666.13192.peg.467	1
ID=fig|6666666.13192.peg.468	1
ID=fig|6666666.13192.peg.469	1
ID=fig|6666666.13192.peg.470	1
ID=fig|6666666.13192.peg.471	1
ID=fig|6666666.13192.peg.472	1
ID=fig|6666666.13192.peg.473	1
ID=fig|6666666.13192.peg.474	1
ID=fig|6666666.13192.peg.475	1
ID=fig|6666666.13192.peg.476	1
ID=fig|6666666.13192.peg.477	1
ID=fig|6666666.13192.peg.478	1
ID=fig|6666666.13192.peg.479	1
ID=fig|6666666.13192.peg.480	1
ID=fig|6666666.13192.peg.481	1
ID=fig|6666666.13192.peg.482	1
ID=fig|6666666.13192.peg.483	1
ID=fig|6666666.13192.peg.484	1
ID=fig|6666666.13192.peg.485	1
ID=fig|6666666.13192.peg.486	1
ID=fig|6666666.13192.peg.487	1
ID=fig|6666666.13192.peg.488	1
ID=fig|6666666.13192.peg.489	1
ID=fig|6666666.13192.peg.490	1
ID=fig|6666666.13192.peg.491	1
ID=fig|6666666.13192.peg.492	1
ID=fig|6666666.13192.peg.493	1
ID=fig|6666666.13192.peg.494	1
ID=fig|6666666.13192.peg.495	1
ID=fig|6666666.13192.peg.496	1
ID=fig|6666666.13192.peg.497	1
ID=fig|6666666.13192.peg.498	1
ID=fig|6666666.13192.peg.499	1
ID=fig|6666666.13192.peg.500	1
ID=fig|6666666.13192.peg.501	1
ID=fig|6666666.13192.peg.502	1
ID=fig|6666666.13192.peg.503	1
ID=fig|6666666.13192.peg.504	1
ID=fig|6666666.13192.peg.505	1
ID=fig|6666666.13192.peg.506	1
ID=fig|6666666.13192.peg.507	1
ID=fig|6666666.13192.peg.508	1
ID=fig|6666666.13192.peg.509	1
ID=fig|6666666.13192.peg.510	1
ID=fig|6666666.13192.peg.511	1
ID=fig|6666666.13192.peg.512	1
ID=fig|6666666.13192.peg.513	1
ID=fig|6666666.13192.peg.514	1
ID=fig|6666666.13192.peg.515	1
ID=fig|6666666.13192.peg.516	1
ID=fig|6666666.13192.peg.517	1
ID=fig|6666666.13192.peg.518	1
ID=fig|6666666.13192.peg.519	1
ID=fig|6666666.13192.peg.520	1
ID=fig|6666666.13192.peg.521	1
ID=fig|6666666.13192.peg.522	1
ID=fig|6666666.13192.peg.523	1
ID=fig|6666666.13192.peg.524	1
ID=fig|6666666.13192.peg.525	1
ID=fig|6666666.13192.peg.526	1
ID=fig|6666666.13192.peg.527	1
ID=fig|6666666.13192.peg.528	1
ID=fig|6666666.13192.peg.529	1
ID=fig|6666666.13192.peg.530	1
ID=fig|6666666.13192.peg.531	1
ID=fig|6666666.13192.peg.532	1
ID=fig|6666666.13192.peg.533	1
ID=fig|6666666.13192.peg.534	1
ID=fig|6666666.13192.peg.535	1
ID=fig|6666666.13192.peg.536	1
ID=fig|6666666.13192.peg.537	1
ID=fig|6666666.13192.peg.538	1
ID=fig|6666666.13192.peg.539	1
ID=fig|6666666.13192.peg.540	1
ID=fig|6666666.13192.peg.541	1
ID=fig|6666666.13192.peg.542	1
ID=fig|6666666.13192.peg.543	1
ID=fig|6666666.13192.peg.544	1
ID=fig|6666666.13192.peg.545	1
ID=fig|6666666.13192.peg.546	1
ID=fig|6666666.13192.peg.547	1
ID=fig|6666666.13192.peg.548	1
ID=fig|6666666.13192.peg.549	1
ID=fig|6666666.13192.peg.550	1
ID=fig|6666666.13192.peg.551	1
ID=fig|6666666.13192.peg.552	1
ID=fig|6666666.13192.peg.553	1
ID=fig|6666666.13192.peg.554	1
ID=fig|6666666.13192.peg.555	1
ID=fig|6666666.13192.peg.556	1
ID=fig|6666666.13192.peg.557	1
ID=fig|6666666.13192.peg.558	1
ID=fig|6666666.13192.peg.559	1
ID=fig|6666666.13192.peg.560	1
ID=fig|6666666.13192.peg.561	1
ID=fig|6666666.13192.peg.562	1
ID=fig|6666666.13192.peg.563	1
ID=fig|6666666.13192.peg.564	1
ID=fig|6666666.13192.peg.565	1
ID=fig|6666666.13192.peg.566	1
ID=fig|6666666.13192.peg.567	1
ID=fig|6666666.13192.peg.568	1
ID=fig|6666666.13192.peg.569	1
ID=fig|6666666.13192.peg.570	1
ID=fig|6666666.13192.peg.571	1
ID=fig|6666666.13192.peg.572	1
ID=fig|6666666.13192.peg.573	1
ID=fig|6666666.13192.peg.574	1
ID=fig|6666666.13192.peg.575	1
ID=fig|6666666.13192.peg.576	1
ID=fig|6666666.13192.peg.577	1
ID=fig|6666666.13192.peg.578	1
ID=fig|6666666.13192.peg.579	1
ID=fig|6666666.13192.peg.580	1
ID=fig|6666666.13192.peg.581	1
ID=fig|6666666.13192.peg.582	1
ID=fig|6666666.13192.peg.583	1
ID=fig|6666666.13192.peg.584	1
ID=fig|6666666.13192.peg.585	1
ID=fig|6666666.13192.peg.586	1
ID=fig|6666666.13192.peg.587	1
ID=fig|6666666.13192.peg.588	1
ID=fig|6666666.13192.peg.589	1
ID=fig|6666666.13192.peg.590	1
ID=fig|6666666.13192.peg.591	1
ID=fig|6666666.13192.peg.592	1
ID=fig|6666666.13192.peg.593	1
ID=fig|6666666.13192.peg.594	1
ID=fig|6666666.13192.peg.595	1
ID=fig|6666666.13192.peg.596	1
ID=fig|6666666.13192.peg.597	1
ID=fig|6666666.13192.peg.598	1
ID=fig|6666666.13192.peg.599	1
ID=fig|6666666.13192.peg.600	1
ID=fig|6666666.13192.peg.601	1
ID=fig|6666666.13192.peg.602	1
ID=fig|6666666.13192.peg.603	1
ID=fig|6666666.13192.peg.604	1
ID=fig|6666666.13192.peg.605	1
ID=fig|6666666.13192.peg.606	1
ID=fig|6666666.13192.peg.607	1
ID=fig|6666666.13192.peg.608	1
ID=fig|6666666.13192.peg.609	1
ID=fig|6666666.13192.peg.610	1
ID=fig|6666666.13192.peg.611	1
ID=fig|6666666.13192.peg.612	1
ID=fig|6666666.13192.peg.613	1
ID=fig|6666666.13192.peg.614	1
ID=fig|6666666.13192.peg.615	1
ID=fig|6666666.13192.peg.616	1
ID=fig|6666666.13192.peg.617	1
ID=fig|6666666.13192.peg.618	1
ID=fig|6666666.13192.peg.619	1
ID=fig|6666666.13192.peg.620	1
ID=fig|6666666.13192.peg.621	1
ID=fig|6666666.13192.peg.622	1
ID=fig|6666666.13192.peg.623	1
ID=fig|6666666.13192.peg.624	1
ID=fig|6666666.13192.peg.625	1
ID=fig|6666666.13192.peg.626	1
ID=fig|6666666.13192.peg.627	1
ID=fig|6666666.13192.peg.628	1
ID=fig|6666666.13192.peg.629	1
ID=fig|6666666.13192.peg.630	1
ID=fig|6666666.13192.peg.631	1
ID=fig|6666666.13192.peg.632	1
ID=fig|6666666.13192.peg.633	1
ID=fig|6666666.13192.peg.634	1
ID=fig|6666666.13192.peg.635	1
ID=fig|6666666.13192.peg.636	1
ID=fig|6666666.13192.peg.637	1
ID=fig|6666666.13192.peg.638	1
ID=fig|6666666.13192.peg.639	1
ID=fig|6666666.13192.peg.640	1
ID=fig|6666666.13192.peg.641	1
ID=fig|6666666.13192.peg.642	1
ID=fig|6666666.13192.peg.643	1
ID=fig|6666666.13192.peg.644	1
ID=fig|6666666.13192.peg.645	1
ID=fig|6666666.13192.peg.646	1
ID=fig|6666666.13192.peg.647	1
ID=fig|6666666.13192.peg.648	1
ID=fig|6666666.13192.peg.649	1
ID=fig|6666666.13192.peg.650	1
ID=fig|6666666.13192.peg.651	1
ID=fig|6666666.13192.peg.652	1
ID=fig|6666666.13192.peg.653	1
ID=fig|6666666.13192.peg.654	1
ID=fig|6666666.13192.peg.655	1
ID=fig|6666666.13192.peg.656	1
ID=fig|6666666.13192.peg.657	1
ID=fig|6666666.13192.peg.658	1
ID=fig|6666666.13192.peg.659	1
ID=fig|6666666.13192.peg.660	1
ID=fig|6666666.13192.peg.661	1
ID=fig|6666666.13192.peg.662	1
ID=fig|6666666.13192.peg.663	1
ID=fig|6666666.13192.peg.664	1
ID=fig|6666666.13192.peg.665	1
ID=fig|6666666.13192.peg.666	1
ID=fig|6666666.13192.peg.667	1
ID=fig|6666666.13192.peg.668	1
ID=fig|6666666.13192.peg.669	1
ID=fig|6666666.13192.peg.670	1
ID=fig|6666666.13192.peg.671	1
ID=fig|6666666.13192.peg.672	1
ID=fig|6666666.13192.peg.673	1
ID=fig|6666666.13192.peg.674	1
ID=fig|6666666.13192.peg.675	1
ID=fig|6666666.13192.peg.676	1
ID=fig|6666666.13192.peg.677	1
ID=fig|6666666.13192.peg.678	1
ID=fig|6666666.13192.peg.679	1
ID=fig|6666666.13192.peg.680	1
ID=fig|6666666.13192.peg.681	1
ID=fig|6666666.13192.peg.682	1
ID=fig|6666666.13192.peg.683	1
ID=fig|6666666.13192.peg.684	1
ID=fig|6666666.13192.peg.685	1
ID=fig|6666666.13192.peg.686	1
ID=fig|6666666.13192.peg.687	1
ID=fig|6666666.13192.peg.688	1
ID=fig|6666666.13192.peg.689	1
ID=fig|6666666.13192.peg.690	1
ID=fig|6666666.13192.peg.691	1
ID=fig|6666666.13192.peg.692	1
ID=fig|6666666.13192.peg.693	1
ID=fig|6666666.13192.peg.694	1
ID=fig|6666666.13192.peg.695	1
ID=fig|6666666.13192.peg.696	1
ID=fig|6666666.13192.peg.697	1
ID=fig|6666666.13192.peg.698	1
ID=fig|6666666.13192.peg.699	1
ID=fig|6666666.13192.peg.700	1
ID=fig|6666666.13192.peg.701	1
ID=fig|6666666.13192.peg.702	1
ID=fig|6666666.13192.peg.703	1
ID=fig|6666666.13192.peg.704	1
ID=fig|6666666.13192.peg.705	1
ID=fig|6666666.13192.peg.706	1
ID=fig|6666666.13192.peg.707	1
ID=fig|6666666.13192.peg.708	1
ID=fig|6666666.13192.peg.709	1
ID=fig|6666666.13192.peg.710	1
ID=fig|6666666.13192.peg.711	1
ID=fig|6666666.13192.peg.712	1
ID=fig|6666666.13192.peg.713	1
ID=fig|6666666.13192.peg.714	1
ID=fig|6666666.13192.peg.715	1
ID=fig|6666666.13192.peg.716	1
ID=fig|6666666.13192.peg.717	1
ID=fig|6666666.13192.peg.718	1
ID=fig|6666666.13192.peg.719	1
ID=fig|6666666.13192.peg.720	1
ID=fig|6666666.13192.peg.721	1
ID=fig|6666666.13192.peg.722	1
ID=fig|6666666.13192.peg.723	1
ID=fig|6666666.13192.peg.724	1
ID=fig|6666666.13192.peg.725	1
ID=fig|6666666.13192.peg.726	1
ID=fig|6666666.13192.peg.727	1
ID=fig|6666666.13192.peg.728	1
ID=fig|6666666.13192.peg.729	1
ID=fig|6666666.13192.peg.730	1
ID=fig|6666666.13192.peg.731	1
ID=fig|6666666.13192.peg.732	1
ID=fig|6666666.13192.peg.733	1
ID=fig|6666666.13192.peg.734	1
ID=fig|6666666.13192.peg.735	1
ID=fig|6666666.13192.peg.736	1
ID=fig|6666666.13192.peg.737	1
ID=fig|6666666.13192.peg.738	1
ID=fig|6666666.13192.peg.739	1
ID=fig|6666666.13192.peg.740	1
ID=fig|6666666.13192.peg.741	1
ID=fig|6666666.13192.peg.742	1
ID=fig|6666666.13192.peg.743	1
ID=fig|6666666.13192.peg.744	1
ID=fig|6666666.13192.peg.745	1
ID=fig|6666666.13192.peg.746	1
ID=fig|6666666.13192.peg.747	1
ID=fig|6666666.13192.peg.748	1
ID=fig|6666666.13192.peg.749	1
ID=fig|6666666.13192.peg.750	1
ID=fig|6666666.13192.peg.751	1
ID=fig|6666666.13192.peg.752	1
ID=fig|6666666.13192.peg.753	1
ID=fig|6666666.13192.peg.754	1
ID=fig|6666666.13192.peg.755	1
ID=fig|6666666.13192.peg.756	1
ID=fig|6666666.13192.peg.757	1
ID=fig|6666666.13192.peg.758	1
ID=fig|6666666.13192.peg.759	1
ID=fig|6666666.13192.peg.760	1
ID=fig|6666666.13192.peg.761	1
ID=fig|6666666.13192.peg.762	1
ID=fig|6666666.13192.peg.763	1
ID=fig|6666666.13192.peg.764	1
ID=fig|6666666.13192.peg.765	1
ID=fig|6666666.13192.peg.766	1
ID=fig|6666666.13192.peg.767	1
ID=fig|6666666.13192.peg.768	1
ID=fig|6666666.13192.peg.769	1
ID=fig|6666666.13192.peg.770	1
ID=fig|6666666.13192.peg.771	1
ID=fig|6666666.13192.peg.772	1
ID=fig|6666666.13192.peg.773	1
ID=fig|6666666.13192.peg.774	1
ID=fig|6666666.13192.peg.775	1
ID=fig|6666666.13192.peg.776	1
ID=fig|6666666.13192.peg.777	1
ID=fig|6666666.13192.peg.778	1
ID=fig|6666666.13192.peg.779	1
ID=fig|6666666.13192.peg.780	1
ID=fig|6666666.13192.peg.781	1
ID=fig|6666666.13192.peg.782	1
ID=fig|6666666.13192.peg.783	1
ID=fig|6666666.13192.peg.784	1
ID=fig|6666666.13192.peg.785	1
ID=fig|6666666.13192.peg.786	1
ID=fig|6666666.13192.peg.787	1
ID=fig|6666666.13192.peg.788	1
ID=fig|6666666.13192.peg.789	1
ID=fig|6666666.13192.peg.790	1
ID=fig|6666666.13192.peg.791	1
ID=fig|6666666.13192.peg.792	1
ID=fig|6666666.13192.peg.793	1
ID=fig|6666666.13192.peg.794	1
ID=fig|6666666.13192.peg.795	1
ID=fig|6666666.13192.peg.796	1
ID=fig|6666666.13192.peg.797	1
ID=fig|6666666.13192.peg.798	1
ID=fig|6666666.13192.peg.799	1
ID=fig|6666666.13192.peg.800	1
ID=fig|6666666.13192.peg.801	1
ID=fig|6666666.13192.peg.802	1
ID=fig|6666666.13192.peg.803	1
ID=fig|6666666.13192.peg.804	1
ID=fig|6666666.13192.peg.805	1
ID=fig|6666666.13192.peg.806	1
ID=fig|6666666.13192.peg.807	1
ID=fig|6666666.13192.peg.808	1
ID=fig|6666666.13192.peg.809	1
ID=fig|6666666.13192.peg.810	1
ID=fig|6666666.13192.peg.811	1
ID=fig|6666666.13192.peg.812	1
ID=fig|6666666.13192.peg.813	1
ID=fig|6666666.13192.peg.814	1
ID=fig|6666666.13192.peg.815	1
ID=fig|6666666.13192.peg.816	1
ID=fig|6666666.13192.peg.817	1
ID=fig|6666666.13192.peg.818	1
ID=fig|6666666.13192.peg.819	1
ID=fig|6666666.13192.peg.820	1
ID=fig|6666666.13192.peg.821	1
ID=fig|6666666.13192.peg.822	1
ID=fig|6666666.13192.peg.823	1
ID=fig|6666666.13192.peg.824	1
ID=fig|6666666.13192.peg.825	1
ID=fig|6666666.13192.peg.826	1
ID=fig|6666666.13192.peg.827	1
ID=fig|6666666.13192.peg.828	1
ID=fig|6666666.13192.peg.829	1
ID=fig|6666666.13192.peg.830	1
ID=fig|6666666.13192.peg.831	1
ID=fig|6666666.13192.peg.832	1
ID=fig|6666666.13192.peg.833	1
ID=fig|6666666.13192.peg.834	1
ID=fig|6666666.13192.peg.835	1
ID=fig|6666666.13192.peg.836	1
ID=fig|6666666.13192.peg.837	1
ID=fig|6666666.13192.peg.838	1
ID=fig|6666666.13192.peg.839	1
ID=fig|6666666.13192.peg.840	1
ID=fig|6666666.13192.peg.841	1
ID=fig|6666666.13192.peg.842	1
ID=fig|6666666.13192.peg.843	1
ID=fig|6666666.13192.peg.844	1
ID=fig|6666666.13192.peg.845	1
ID=fig|6666666.13192.peg.846	1
ID=fig|6666666.13192.peg.847	1
ID=fig|6666666.13192.peg.848	1
ID=fig|6666666.13192.peg.849	1
ID=fig|6666666.13192.peg.850	1
ID=fig|6666666.13192.peg.851	1
ID=fig|6666666.13192.peg.852	1
ID=fig|6666666.13192.peg.853	1
ID=fig|6666666.13192.peg.854	1
ID=fig|6666666.13192.peg.855	1
ID=fig|6666666.13192.peg.856	1
ID=fig|6666666.13192.peg.857	1
ID=fig|6666666.13192.peg.858	1
ID=fig|6666666.13192.peg.859	1
ID=fig|6666666.13192.peg.860	1
ID=fig|6666666.13192.peg.861	1
ID=fig|6666666.13192.peg.862	1
ID=fig|6666666.13192.peg.863	1
ID=fig|6666666.13192.peg.864	1
ID=fig|6666666.13192.peg.865	1
ID=fig|6666666.13192.peg.866	1
ID=fig|6666666.13192.peg.867	1
ID=fig|6666666.13192.peg.868	1
ID=fig|6666666.13192.peg.869	1
ID=fig|6666666.13192.peg.870	1
ID=fig|6666666.13192.peg.871	1
ID=fig|6666666.13192.peg.872	1
ID=fig|6666666.13192.peg.873	1
ID=fig|6666666.13192.peg.874	1
ID=fig|6666666.13192.peg.875	1
ID=fig|6666666.13192.peg.876	1
ID=fig|6666666.13192.peg.877	1
ID=fig|6666666.13192.peg.878	1
ID=fig|6666666.13192.peg.879	1
ID=fig|6666666.13192.peg.880	1
ID=fig|6666666.13192.peg.881	1
ID=fig|6666666.13192.peg.882	1
ID=fig|6666666.13192.peg.883	1
ID=fig|6666666.13192.peg.884	1
ID=fig|6666666.13192.peg.885	1
ID=fig|6666666.13192.peg.886	1
ID=fig|6666666.13192.peg.887	1
ID=fig|6666666.13192.peg.888	1
ID=fig|6666666.13192.peg.889	1
ID=fig|6666666.13192.peg.890	1
ID=fig|6666666.13192.peg.891	1
ID=fig|6666666.13192.peg.892	1
ID=fig|6666666.13192.peg.893	1
ID=fig|6666666.13192.peg.894	1
ID=fig|6666666.13192.peg.895	1
ID=fig|6666666.13192.peg.896	1
ID=fig|6666666.13192.peg.897	1
ID=fig|6666666.13192.peg.898	1
ID=fig|6666666.13192.peg.899	1
ID=fig|6666666.13192.peg.900	1
ID=fig|6666666.13192.peg.901	1
ID=fig|6666666.13192.peg.902	1
ID=fig|6666666.13192.peg.903	1
ID=fig|6666666.13192.peg.904	1
ID=fig|6666666.13192.peg.905	1
ID=fig|6666666.13192.peg.906	1
ID=fig|6666666.13192.peg.907	1
ID=fig|6666666.13192.peg.908	1
ID=fig|6666666.13192.peg.909	1
ID=fig|6666666.13192.peg.910	1
ID=fig|6666666.13192.peg.911	1
ID=fig|6666666.13192.peg.912	1
ID=fig|6666666.13192.peg.913	1
ID=fig|6666666.13192.peg.914	1
ID=fig|6666666.13192.peg.915	1
ID=fig|6666666.13192.peg.916	1
ID=fig|6666666.13192.peg.917	1
ID=fig|6666666.13192.peg.918	1
ID=fig|6666666.13192.peg.919	1
ID=fig|6666666.13192.peg.920	1
ID=fig|6666666.13192.peg.921	1
ID=fig|6666666.13192.peg.922	1
ID=fig|6666666.13192.peg.923	1
ID=fig|6666666.13192.peg.924	1
ID=fig|6666666.13192.peg.925	1
ID=fig|6666666.13192.peg.926	1
ID=fig|6666666.13192.peg.927	1
ID=fig|6666666.13192.peg.928	1
ID=fig|6666666.13192.peg.929	1
ID=fig|6666666.13192.peg.930	1
ID=fig|6666666.13192.peg.931	1
ID=fig|6666666.13192.peg.932	1
ID=fig|6666666.13192.peg.933	1
ID=fig|6666666.13192.peg.934	1
ID=fig|6666666.13192.peg.935	1
ID=fig|6666666.13192.peg.936	1
ID=fig|6666666.13192.peg.937	1
ID=fig|6666666.13192.peg.938	1
ID=fig|6666666.13192.peg.939	1
ID=fig|6666666.13192.peg.940	1
ID=fig|6666666.13192.peg.941	1
ID=fig|6666666.13192.peg.942	1
ID=fig|6666666.13192.peg.943	1
ID=fig|6666666.13192.peg.944	1
ID=fig|6666666.13192.peg.945	1
ID=fig|6666666.13192.peg.946	1
ID=fig|6666666.13192.peg.947	1
ID=fig|6666666.13192.peg.948	1
ID=fig|6666666.13192.peg.949	1
ID=fig|6666666.13192.peg.950	1
ID=fig|6666666.13192.peg.951	1
ID=fig|6666666.13192.peg.952	1
ID=fig|6666666.13192.peg.953	1
ID=fig|6666666.13192.peg.954	1
ID=fig|6666666.13192.peg.955	1
ID=fig|6666666.13192.peg.956	1
ID=fig|6666666.13192.peg.957	1
ID=fig|6666666.13192.peg.958	1
ID=fig|6666666.13192.peg.959	1
ID=fig|6666666.13192.peg.960	1
ID=fig|6666666.13192.peg.961	1
ID=fig|6666666.13192.peg.962	1
ID=fig|6666666.13192.peg.963	1
ID=fig|6666666.13192.peg.964	1
ID=fig|6666666.13192.peg.965	1
ID=fig|6666666.13192.peg.966	1
ID=fig|6666666.13192.peg.967	1
ID=fig|6666666.13192.peg.968	1
ID=fig|6666666.13192.peg.969	1
ID=fig|6666666.13192.peg.970	1
ID=fig|6666666.13192.peg.971	1
ID=fig|6666666.13192.peg.972	1
ID=fig|6666666.13192.peg.973	1
ID=fig|6666666.13192.peg.974	1
ID=fig|6666666.13192.peg.975	1
ID=fig|6666666.13192.peg.976	1
ID=fig|6666666.13192.peg.977	1
ID=fig|6666666.13192.peg.978	1
ID=fig|6666666.13192.peg.979	1
ID=fig|6666666.13192.peg.980	1
ID=fig|6666666.13192.peg.981	1
ID=fig|6666666.13192.peg.982	1
ID=fig|6666666.13192.peg.983	1
ID=fig|6666666.13192.peg.984	1
ID=fig|6666666.13192.peg.985	1
ID=fig|6666666.13192.peg.986	1
ID=fig|6666666.13192.peg.987	1
ID=fig|6666666.13192.peg.988	1
ID=fig|6666666.13192.peg.989	1
ID=fig|6666666.13192.peg.990	1
ID=fig|6666666.13192.peg.991	1
ID=fig|6666666.13192.peg.992	1
ID=fig|6666666.13192.peg.993	1
ID=fig|6666666.13192.peg.994	1
ID=fig|6666666.13192.peg.995	1
ID=fig|6666666.13192.peg.996	1
ID=fig|6666666.13192.peg.997	1
ID=fig|6666666.13192.peg.998	1
ID=fig|6666666.13192.peg.999	1
ID=fig|6666666.13192.peg.1000	1
ID=fig|6666666.13192.peg.1001	1
ID=fig|6666666.13192.peg.1002	1
ID=fig|6666666.13192.peg.1003	1
ID=fig|6666666.13192.peg.1004	1
ID=fig|6666666.13192.peg.1005	1
ID=fig|6666666.13192.peg.1006	1
ID=fig|6666666.13192.peg.1007	1
ID=fig|6666666.13192.peg.1008	1
ID=fig|6666666.13192.peg.1009	1
ID=fig|6666666.13192.peg.1010	1
ID=fig|6666666.13192.peg.1011	1
ID=fig|6666666.13192.peg.1012	1
ID=fig|6666666.13192.peg.1013	1
ID=fig|6666666.13192.peg.1014	1
ID=fig|6666666.13192.peg.1015	1
ID=fig|6666666.13192.peg.1016	1
ID=fig|6666666.13192.peg.1017	1
ID=fig|6666666.13192.peg.1018	1
ID=fig|6666666.13192.peg.1019	1
ID=fig|6666666.13192.peg.1020	1
ID=fig|6666666.13192.peg.1021	1
ID=fig|6666666.13192.peg.1022	1
ID=fig|6666666.13192.peg.1023	1
ID=fig|6666666.13192.peg.1024	1
ID=fig|6666666.13192.peg.1025	1
ID=fig|6666666.13192.peg.1026	1
ID=fig|6666666.13192.peg.1027	1
ID=fig|6666666.13192.peg.1028	1
ID=fig|6666666.13192.peg.1029	1
ID=fig|6666666.13192.peg.1030	1
ID=fig|6666666.13192.peg.1031	1
ID=fig|6666666.13192.peg.1032	1
ID=fig|6666666.13192.peg.1033	1
ID=fig|6666666.13192.peg.1034	1
ID=fig|6666666.13192.peg.1035	1
ID=fig|6666666.13192.peg.1036	1
ID=fig|6666666.13192.peg.1037	1
ID=fig|6666666.13192.peg.1038	1
ID=fig|6666666.13192.peg.1039	1
ID=fig|6666666.13192.peg.1040	1
ID=fig|6666666.13192.peg.1041	1
ID=fig|6666666.13192.peg.1042	1
ID=fig|6666666.13192.peg.1043	1
ID=fig|6666666.13192.peg.1044	1
ID=fig|6666666.13192.peg.1045	1
ID=fig|6666666.13192.peg.1046	1
ID=fig|6666666.13192.peg.1047	1
ID=fig|6666666.13192.peg.1048	1
ID=fig|6666666.13192.peg.1049	1
ID=fig|6666666.13192.peg.1050	1
ID=fig|6666666.13192.peg.1051	1
ID=fig|6666666.13192.peg.1052	1
ID=fig|6666666.13192.peg.1053	1
ID=fig|6666666.13192.peg.1054	1
ID=fig|6666666.13192.peg.1055	1
ID=fig|6666666.13192.peg.1056	1
ID=fig|6666666.13192.peg.1057	1
ID=fig|6666666.13192.peg.1058	1
ID=fig|6666666.13192.peg.1059	1
ID=fig|6666666.13192.peg.1060	1
ID=fig|6666666.13192.peg.1061	1
ID=fig|6666666.13192.peg.1062	1
ID=fig|6666666.13192.peg.1063	1
ID=fig|6666666.13192.peg.1064	1
ID=fig|6666666.13192.peg.1065	1
ID=fig|6666666.13192.peg.1066	1
ID=fig|6666666.13192.peg.1067	1
ID=fig|6666666.13192.peg.1068	1
ID=fig|6666666.13192.peg.1069	1
ID=fig|6666666.13192.peg.1070	1
ID=fig|6666666.13192.peg.1071	1
ID=fig|6666666.13192.peg.1072	1
ID=fig|6666666.13192.peg.1073	1
ID=fig|6666666.13192.peg.1074	1
ID=fig|6666666.13192.peg.1075	1
ID=fig|6666666.13192.peg.1076	1
ID=fig|6666666.13192.peg.1077	1
ID=fig|6666666.13192.peg.1078	1
ID=fig|6666666.13192.peg.1079	1
ID=fig|6666666.13192.peg.1080	1
ID=fig|6666666.13192.peg.1081	1
ID=fig|6666666.13192.peg.1082	1
ID=fig|6666666.13192.peg.1083	1
ID=fig|6666666.13192.peg.1084	1
ID=fig|6666666.13192.peg.1085	1
ID=fig|6666666.13192.peg.1086	1
ID=fig|6666666.13192.peg.1087	1
ID=fig|6666666.13192.peg.1088	1
ID=fig|6666666.13192.peg.1089	1
ID=fig|6666666.13192.peg.1090	1
ID=fig|6666666.13192.peg.1091	1
ID=fig|6666666.13192.peg.1092	1
ID=fig|6666666.13192.peg.1093	1
ID=fig|6666666.13192.peg.1094	1
ID=fig|6666666.13192.peg.1095	1
ID=fig|6666666.13192.peg.1096	1
ID=fig|6666666.13192.peg.1097	1
ID=fig|6666666.13192.peg.1098	1
ID=fig|6666666.13192.peg.1099	1
ID=fig|6666666.13192.peg.1100	1
ID=fig|6666666.13192.peg.1101	1
ID=fig|6666666.13192.peg.1102	1
ID=fig|6666666.13192.peg.1103	1
ID=fig|6666666.13192.peg.1104	1
ID=fig|6666666.13192.peg.1105	1
ID=fig|6666666.13192.peg.1106	1
ID=fig|6666666.13192.peg.1107	1
ID=fig|6666666.13192.peg.1108	1
ID=fig|6666666.13192.peg.1109	1
ID=fig|6666666.13192.peg.1110	1
ID=fig|6666666.13192.peg.1111	1
ID=fig|6666666.13192.peg.1112	1
ID=fig|6666666.13192.peg.1113	1
ID=fig|6666666.13192.peg.1114	1
ID=fig|6666666.13192.peg.1115	1
ID=fig|6666666.13192.peg.1116	1
ID=fig|6666666.13192.peg.1117	1
ID=fig|6666666.13192.peg.1118	1
ID=fig|6666666.13192.peg.1119	1
ID=fig|6666666.13192.peg.1120	1
ID=fig|6666666.13192.peg.1121	1
ID=fig|6666666.13192.peg.1122	1
ID=fig|6666666.13192.peg.1123	1
ID=fig|6666666.13192.peg.1124	1
ID=fig|6666666.13192.peg.1125	1
ID=fig|6666666.13192.peg.1126	1
ID=fig|6666666.13192.peg.1127	1
ID=fig|6666666.13192.peg.1128	1
ID=fig|6666666.13192.peg.1129	1
ID=fig|6666666.13192.peg.1130	1
ID=fig|6666666.13192.peg.1131	1
ID=fig|6666666.13192.peg.1132	1
ID=fig|6666666.13192.peg.1133	1
ID=fig|6666666.13192.peg.1134	1
ID=fig|6666666.13192.peg.1135	1
ID=fig|6666666.13192.peg.1136	1
ID=fig|6666666.13192.peg.1137	1
ID=fig|6666666.13192.peg.1138	1
ID=fig|6666666.13192.peg.1139	1
ID=fig|6666666.13192.peg.1140	1
ID=fig|6666666.13192.peg.1141	1
ID=fig|6666666.13192.peg.1142	1
ID=fig|6666666.13192.peg.1143	1
ID=fig|6666666.13192.peg.1144	1
ID=fig|6666666.13192.peg.1145	1
ID=fig|6666666.13192.peg.1146	1
ID=fig|6666666.13192.peg.1147	1
ID=fig|6666666.13192.peg.1148	1
ID=fig|6666666.13192.peg.1149	1
ID=fig|6666666.13192.peg.1150	1
ID=fig|6666666.13192.peg.1151	1
ID=fig|6666666.13192.peg.1152	1
ID=fig|6666666.13192.peg.1153	1
ID=fig|6666666.13192.peg.1154	1
ID=fig|6666666.13192.peg.1155	1
ID=fig|6666666.13192.peg.1156	1
ID=fig|6666666.13192.peg.1157	1
ID=fig|6666666.13192.peg.1158	1
ID=fig|6666666.13192.peg.1159	1
ID=fig|6666666.13192.peg.1160	1
ID=fig|6666666.13192.peg.1161	1
ID=fig|6666666.13192.peg.1162	1
ID=fig|6666666.13192.peg.1163	1
ID=fig|6666666.13192.peg.1164	1
ID=fig|6666666.13192.peg.1165	1
ID=fig|6666666.13192.peg.1166	1
ID=fig|6666666.13192.peg.1167	1
ID=fig|6666666.13192.peg.1168	1
ID=fig|6666666.13192.peg.1169	1
ID=fig|6666666.13192.peg.1170	1
ID=fig|6666666.13192.peg.1171	1
ID=fig|6666666.13192.peg.1172	1
ID=fig|6666666.13192.peg.1173	1
ID=fig|6666666.13192.peg.1174	1
ID=fig|6666666.13192.peg.1175	1
ID=fig|6666666.13192.peg.1176	1
ID=fig|6666666.13192.peg.1177	1
ID=fig|6666666.13192.peg.1178	1
ID=fig|6666666.13192.peg.1179	1
ID=fig|6666666.13192.peg.1180	1
ID=fig|6666666.13192.peg.1181	1
ID=fig|6666666.13192.peg.1182	1
ID=fig|6666666.13192.peg.1183	1
ID=fig|6666666.13192.peg.1184	1
ID=fig|6666666.13192.peg.1185	1
ID=fig|6666666.13192.peg.1186	1
ID=fig|6666666.13192.peg.1187	1
ID=fig|6666666.13192.peg.1188	1
ID=fig|6666666.13192.peg.1189	1
ID=fig|6666666.13192.peg.1190	1
ID=fig|6666666.13192.peg.1191	1
ID=fig|6666666.13192.peg.1192	1
ID=fig|6666666.13192.peg.1193	1
ID=fig|6666666.13192.peg.1194	1
ID=fig|6666666.13192.peg.1195	1
ID=fig|6666666.13192.peg.1196	1
ID=fig|6666666.13192.peg.1197	1
ID=fig|6666666.13192.peg.1198	1
ID=fig|6666666.13192.peg.1199	1
ID=fig|6666666.13192.peg.1200	1
ID=fig|6666666.13192.peg.1201	1
ID=fig|6666666.13192.peg.1202	1
ID=fig|6666666.13192.peg.1203	1
ID=fig|6666666.13192.peg.1204	1
ID=fig|6666666.13192.peg.1205	1
ID=fig|6666666.13192.peg.1206	1
ID=fig|6666666.13192.peg.1207	1
ID=fig|6666666.13192.peg.1208	1
ID=fig|6666666.13192.peg.1209	1
ID=fig|6666666.13192.peg.1210	1
ID=fig|6666666.13192.peg.1211	1
ID=fig|6666666.13192.peg.1212	1
ID=fig|6666666.13192.peg.1213	1
ID=fig|6666666.13192.peg.1214	1
ID=fig|6666666.13192.peg.1215	1
ID=fig|6666666.13192.peg.1216	1
ID=fig|6666666.13192.peg.1217	1
ID=fig|6666666.13192.peg.1218	1
ID=fig|6666666.13192.peg.1219	1
ID=fig|6666666.13192.peg.1220	1
ID=fig|6666666.13192.peg.1221	1
ID=fig|6666666.13192.peg.1222	1
ID=fig|6666666.13192.peg.1223	1
ID=fig|6666666.13192.peg.1224	1
ID=fig|6666666.13192.peg.1225	1
ID=fig|6666666.13192.peg.1226	1
ID=fig|6666666.13192.peg.1227	1
ID=fig|6666666.13192.peg.1228	1
ID=fig|6666666.13192.peg.1229	1
ID=fig|6666666.13192.peg.1230	1
ID=fig|6666666.13192.peg.1231	1
ID=fig|6666666.13192.peg.1232	1
ID=fig|6666666.13192.peg.1233	1
ID=fig|6666666.13192.peg.1234	1
ID=fig|6666666.13192.peg.1235	1
ID=fig|6666666.13192.peg.1236	1
ID=fig|6666666.13192.peg.1237	1
ID=fig|6666666.13192.peg.1238	1
ID=fig|6666666.13192.peg.1239	1
ID=fig|6666666.13192.peg.1240	1
ID=fig|6666666.13192.peg.1241	1
ID=fig|6666666.13192.peg.1242	1
ID=fig|6666666.13192.peg.1243	1
ID=fig|6666666.13192.peg.1244	1
ID=fig|6666666.13192.peg.1245	1
ID=fig|6666666.13192.peg.1246	1
ID=fig|6666666.13192.peg.1247	1
ID=fig|6666666.13192.peg.1248	1
ID=fig|6666666.13192.peg.1249	1
ID=fig|6666666.13192.peg.1250	1
ID=fig|6666666.13192.peg.1251	1
ID=fig|6666666.13192.peg.1252	1
ID=fig|6666666.13192.peg.1253	1
ID=fig|6666666.13192.peg.1254	1
ID=fig|6666666.13192.peg.1255	1
ID=fig|6666666.13192.peg.1256	1
ID=fig|6666666.13192.peg.1257	1
ID=fig|6666666.13192.peg.1258	1
ID=fig|6666666.13192.peg.1259	1
ID=fig|6666666.13192.peg.1260	1
ID=fig|6666666.13192.peg.1261	1
ID=fig|6666666.13192.peg.1262	1
ID=fig|6666666.13192.peg.1263	1
ID=fig|6666666.13192.peg.1264	1
ID=fig|6666666.13192.peg.1265	1
ID=fig|6666666.13192.peg.1266	1
ID=fig|6666666.13192.peg.1267	1
ID=fig|6666666.13192.peg.1268	1
ID=fig|6666666.13192.peg.1269	1
ID=fig|6666666.13192.peg.1270	1
ID=fig|6666666.13192.peg.1271	1
ID=fig|6666666.13192.peg.1272	1
ID=fig|6666666.13192.peg.1273	1
ID=fig|6666666.13192.peg.1274	1
ID=fig|6666666.13192.peg.1275	1
ID=fig|6666666.13192.peg.1276	1
ID=fig|6666666.13192.peg.1277	1
ID=fig|6666666.13192.peg.1278	1
ID=fig|6666666.13192.peg.1279	1
ID=fig|6666666.13192.peg.1280	1
ID=fig|6666666.13192.peg.1281	1
ID=fig|6666666.13192.peg.1282	1
ID=fig|6666666.13192.peg.1283	1
ID=fig|6666666.13192.peg.1284	1
ID=fig|6666666.13192.peg.1285	1
ID=fig|6666666.13192.peg.1286	1
ID=fig|6666666.13192.peg.1287	1
ID=fig|6666666.13192.peg.1288	1
ID=fig|6666666.13192.peg.1289	1
ID=fig|6666666.13192.peg.1290	1
ID=fig|6666666.13192.peg.1291	1
ID=fig|6666666.13192.peg.1292	1
ID=fig|6666666.13192.peg.1293	1
ID=fig|6666666.13192.peg.1294	1
ID=fig|6666666.13192.peg.1295	1
ID=fig|6666666.13192.peg.1296	1
ID=fig|6666666.13192.peg.1297	1
ID=fig|6666666.13192.peg.1298	1
ID=fig|6666666.13192.peg.1299	1
ID=fig|6666666.13192.peg.1300	1
ID=fig|6666666.13192.peg.1301	1
ID=fig|6666666.13192.peg.1302	1
ID=fig|6666666.13192.peg.1303	1
ID=fig|6666666.13192.peg.1304	1
ID=fig|6666666.13192.peg.1305	1
ID=fig|6666666.13192.peg.1306	1
ID=fig|6666666.13192.peg.1307	1
ID=fig|6666666.13192.peg.1308	1
ID=fig|6666666.13192.peg.1309	1
ID=fig|6666666.13192.peg.1310	1
ID=fig|6666666.13192.peg.1311	1
ID=fig|6666666.13192.peg.1312	1
ID=fig|6666666.13192.peg.1313	1
ID=fig|6666666.13192.peg.1314	1
ID=fig|6666666.13192.peg.1315	1
ID=fig|6666666.13192.peg.1316	1
ID=fig|6666666.13192.peg.1317	1
ID=fig|6666666.13192.peg.1318	1
ID=fig|6666666.13192.peg.1319	1
ID=fig|6666666.13192.peg.1320	1
ID=fig|6666666.13192.peg.1321	1
ID=fig|6666666.13192.peg.1322	1
ID=fig|6666666.13192.peg.1323	1
ID=fig|6666666.13192.peg.1324	1
ID=fig|6666666.13192.peg.1325	1
ID=fig|6666666.13192.peg.1326	1
ID=fig|6666666.13192.peg.1327	1
ID=fig|6666666.13192.peg.1328	1
ID=fig|6666666.13192.peg.1329	1
ID=fig|6666666.13192.peg.1330	1
ID=fig|6666666.13192.peg.1331	1
ID=fig|6666666.13192.peg.1332	1
ID=fig|6666666.13192.peg.1333	1
ID=fig|6666666.13192.peg.1334	1
ID=fig|6666666.13192.peg.1335	1
ID=fig|6666666.13192.peg.1336	1
ID=fig|6666666.13192.peg.1337	1
ID=fig|6666666.13192.peg.1338	1
ID=fig|6666666.13192.peg.1339	1
ID=fig|6666666.13192.peg.1340	1
ID=fig|6666666.13192.peg.1341	1
ID=fig|6666666.13192.peg.1342	1
ID=fig|6666666.13192.peg.1343	1
ID=fig|6666666.13192.peg.1344	1
ID=fig|6666666.13192.peg.1345	1
ID=fig|6666666.13192.peg.1346	1
ID=fig|6666666.13192.peg.1347	1
ID=fig|6666666.13192.peg.1348	1
ID=fig|6666666.13192.peg.1349	1
ID=fig|6666666.13192.peg.1350	1
ID=fig|6666666.13192.peg.1351	1
ID=fig|6666666.13192.peg.1352	1
ID=fig|6666666.13192.peg.1353	1
ID=fig|6666666.13192.peg.1354	1
ID=fig|6666666.13192.peg.1355	1
ID=fig|6666666.13192.peg.1356	1
ID=fig|6666666.13192.peg.1357	1
ID=fig|6666666.13192.peg.1358	1
ID=fig|6666666.13192.peg.1359	1
ID=fig|6666666.13192.peg.1360	1
ID=fig|6666666.13192.peg.1361	1
ID=fig|6666666.13192.peg.1362	1
ID=fig|6666666.13192.peg.1363	1
ID=fig|6666666.13192.peg.1364	1
ID=fig|6666666.13192.peg.1365	1
ID=fig|6666666.13192.peg.1366	1
ID=fig|6666666.13192.peg.1367	1
ID=fig|6666666.13192.peg.1368	1
ID=fig|6666666.13192.peg.1369	1
ID=fig|6666666.13192.peg.1370	1
ID=fig|6666666.13192.peg.1371	1
ID=fig|6666666.13192.peg.1372	1
ID=fig|6666666.13192.peg.1373	1
ID=fig|6666666.13192.peg.1374	1
ID=fig|6666666.13192.peg.1375	1
ID=fig|6666666.13192.peg.1376	1
ID=fig|6666666.13192.peg.1377	1
ID=fig|6666666.13192.peg.1378	1
ID=fig|6666666.13192.peg.1379	1
ID=fig|6666666.13192.peg.1380	1
ID=fig|6666666.13192.peg.1381	1
ID=fig|6666666.13192.peg.1382	1
ID=fig|6666666.13192.peg.1383	1
ID=fig|6666666.13192.peg.1384	1
ID=fig|6666666.13192.peg.1385	1
ID=fig|6666666.13192.peg.1386	1
ID=fig|6666666.13192.peg.1387	1
ID=fig|6666666.13192.peg.1388	1
ID=fig|6666666.13192.peg.1389	1
ID=fig|6666666.13192.peg.1390	1
ID=fig|6666666.13192.peg.1391	1
ID=fig|6666666.13192.peg.1392	1
ID=fig|6666666.13192.peg.1393	1
ID=fig|6666666.13192.peg.1394	1
ID=fig|6666666.13192.peg.1395	1
ID=fig|6666666.13192.peg.1396	1
ID=fig|6666666.13192.peg.1397	1
ID=fig|6666666.13192.peg.1398	1
ID=fig|6666666.13192.peg.1399	1
ID=fig|6666666.13192.peg.1400	1
ID=fig|6666666.13192.peg.1401	1
ID=fig|6666666.13192.peg.1402	1
ID=fig|6666666.13192.peg.1403	1
ID=fig|6666666.13192.peg.1404	1
ID=fig|6666666.13192.peg.1405	1
ID=fig|6666666.13192.peg.1406	1
ID=fig|6666666.13192.peg.1407	1
ID=fig|6666666.13192.peg.1408	1
ID=fig|6666666.13192.peg.1409	1
ID=fig|6666666.13192.peg.1410	1
ID=fig|6666666.13192.peg.1411	1
ID=fig|6666666.13192.peg.1412	1
ID=fig|6666666.13192.peg.1413	1
ID=fig|6666666.13192.peg.1414	1
ID=fig|6666666.13192.peg.1415	1
ID=fig|6666666.13192.peg.1416	1
ID=fig|6666666.13192.peg.1417	1
ID=fig|6666666.13192.peg.1418	1
ID=fig|6666666.13192.peg.1419	1
ID=fig|6666666.13192.peg.1420	1
ID=fig|6666666.13192.peg.1421	1
ID=fig|6666666.13192.peg.1422	1
ID=fig|6666666.13192.peg.1423	1
ID=fig|6666666.13192.peg.1424	1
ID=fig|6666666.13192.peg.1425	1
ID=fig|6666666.13192.peg.1426	1
ID=fig|6666666.13192.peg.1427	1
ID=fig|6666666.13192.peg.1428	1
ID=fig|6666666.13192.peg.1429	1
ID=fig|6666666.13192.peg.1430	1
ID=fig|6666666.13192.peg.1431	1
ID=fig|6666666.13192.peg.1432	1
ID=fig|6666666.13192.peg.1433	1
ID=fig|6666666.13192.peg.1434	1
ID=fig|6666666.13192.peg.1435	1
ID=fig|6666666.13192.peg.1436	1
ID=fig|6666666.13192.peg.1437	1
ID=fig|6666666.13192.peg.1438	1
ID=fig|6666666.13192.peg.1439	1
ID=fig|6666666.13192.peg.1440	1
ID=fig|6666666.13192.peg.1441	1
ID=fig|6666666.13192.peg.1442	1
ID=fig|6666666.13192.peg.1443	1
ID=fig|6666666.13192.peg.1444	1
ID=fig|6666666.13192.peg.1445	1
ID=fig|6666666.13192.peg.1446	1
ID=fig|6666666.13192.peg.1447	1
ID=fig|6666666.13192.peg.1448	1
ID=fig|6666666.13192.peg.1449	1
ID=fig|6666666.13192.peg.1450	1
ID=fig|6666666.13192.peg.1451	1
ID=fig|6666666.13192.peg.1452	1
ID=fig|6666666.13192.peg.1453	1
ID=fig|6666666.13192.peg.1454	1
ID=fig|6666666.13192.peg.1455	1
ID=fig|6666666.13192.peg.1456	1
ID=fig|6666666.13192.peg.1457	1
ID=fig|6666666.13192.peg.1458	1
ID=fig|6666666.13192.peg.1459	1
ID=fig|6666666.13192.peg.1460	1
ID=fig|6666666.13192.peg.1461	1
ID=fig|6666666.13192.peg.1462	1
ID=fig|6666666.13192.peg.1463	1
ID=fig|6666666.13192.peg.1464	1
ID=fig|6666666.13192.peg.1465	1
ID=fig|6666666.13192.peg.1466	1
ID=fig|6666666.13192.peg.1467	1
ID=fig|6666666.13192.peg.1468	1
ID=fig|6666666.13192.peg.1469	1
ID=fig|6666666.13192.peg.1470	1
ID=fig|6666666.13192.peg.1471	1
ID=fig|6666666.13192.peg.1472	1
ID=fig|6666666.13192.peg.1473	1
ID=fig|6666666.13192.peg.1474	1
ID=fig|6666666.13192.peg.1475	1
ID=fig|6666666.13192.peg.1476	1
ID=fig|6666666.13192.peg.1477	1
ID=fig|6666666.13192.peg.1478	1
ID=fig|6666666.13192.peg.1479	1
ID=fig|6666666.13192.peg.1480	1
ID=fig|6666666.13192.peg.1481	1
ID=fig|6666666.13192.peg.1482	1
ID=fig|6666666.13192.peg.1483	1
ID=fig|6666666.13192.peg.1484	1
ID=fig|6666666.13192.peg.1485	1
ID=fig|6666666.13192.peg.1486	1
ID=fig|6666666.13192.peg.1487	1
ID=fig|6666666.13192.peg.1488	1
ID=fig|6666666.13192.peg.1489	1
ID=fig|6666666.13192.peg.1490	1
ID=fig|6666666.13192.peg.1491	1
ID=fig|6666666.13192.peg.1492	1
ID=fig|6666666.13192.peg.1493	1
ID=fig|6666666.13192.peg.1494	1
ID=fig|6666666.13192.peg.1495	1
ID=fig|6666666.13192.peg.1496	1
ID=fig|6666666.13192.peg.1497	1
ID=fig|6666666.13192.peg.1498	1
ID=fig|6666666.13192.peg.1499	1
ID=fig|6666666.13192.peg.1500	1
ID=fig|6666666.13192.peg.1501	1
ID=fig|6666666.13192.peg.1502	1
ID=fig|6666666.13192.peg.1503	1
ID=fig|6666666.13192.peg.1504	1
ID=fig|6666666.13192.peg.1505	1
ID=fig|6666666.13192.peg.1506	1
ID=fig|6666666.13192.peg.1507	1
ID=fig|6666666.13192.peg.1508	1
ID=fig|6666666.13192.peg.1509	1
ID=fig|6666666.13192.peg.1510	1
ID=fig|6666666.13192.peg.1511	1
ID=fig|6666666.13192.peg.1512	1
ID=fig|6666666.13192.peg.1513	1
ID=fig|6666666.13192.peg.1514	1
ID=fig|6666666.13192.peg.1515	1
ID=fig|6666666.13192.peg.1516	1
ID=fig|6666666.13192.peg.1517	1
ID=fig|6666666.13192.peg.1518	1
ID=fig|6666666.13192.peg.1519	1
ID=fig|6666666.13192.peg.1520	1
ID=fig|6666666.13192.peg.1521	1
ID=fig|6666666.13192.peg.1522	1
ID=fig|6666666.13192.peg.1523	1
ID=fig|6666666.13192.peg.1524	1
ID=fig|6666666.13192.peg.1525	1
ID=fig|6666666.13192.peg.1526	1
ID=fig|6666666.13192.peg.1527	1
ID=fig|6666666.13192.peg.1528	1
ID=fig|6666666.13192.peg.1529	1
ID=fig|6666666.13192.peg.1530	1
ID=fig|6666666.13192.peg.1531	1
ID=fig|6666666.13192.peg.1532	1
ID=fig|6666666.13192.peg.1533	1
ID=fig|6666666.13192.peg.1534	1
ID=fig|6666666.13192.peg.1535	1
ID=fig|6666666.13192.peg.1536	1
ID=fig|6666666.13192.peg.1537	1
ID=fig|6666666.13192.peg.1538	1
ID=fig|6666666.13192.peg.1539	1
ID=fig|6666666.13192.peg.1540	1
ID=fig|6666666.13192.peg.1541	1
ID=fig|6666666.13192.peg.1542	1
ID=fig|6666666.13192.peg.1543	1
ID=fig|6666666.13192.peg.1544	1
ID=fig|6666666.13192.peg.1545	1
ID=fig|6666666.13192.peg.1546	1
ID=fig|6666666.13192.peg.1547	1
ID=fig|6666666.13192.peg.1548	1
ID=fig|6666666.13192.peg.1549	1
ID=fig|6666666.13192.peg.1550	1
ID=fig|6666666.13192.peg.1551	1
ID=fig|6666666.13192.peg.1552	1
ID=fig|6666666.13192.peg.1553	1
ID=fig|6666666.13192.peg.1554	1
ID=fig|6666666.13192.peg.1555	1
ID=fig|6666666.13192.peg.1556	1
ID=fig|6666666.13192.peg.1557	1
ID=fig|6666666.13192.peg.1558	1
ID=fig|6666666.13192.peg.1559	1
ID=fig|6666666.13192.peg.1560	1
ID=fig|6666666.13192.peg.1561	1
ID=fig|6666666.13192.peg.1562	1
ID=fig|6666666.13192.peg.1563	1
ID=fig|6666666.13192.peg.1564	1
ID=fig|6666666.13192.peg.1565	1
ID=fig|6666666.13192.peg.1566	1
ID=fig|6666666.13192.peg.1567	1
ID=fig|6666666.13192.peg.1568	1
ID=fig|6666666.13192.peg.1569	1
ID=fig|6666666.13192.peg.1570	1
ID=fig|6666666.13192.peg.1571	1
ID=fig|6666666.13192.peg.1572	1
ID=fig|6666666.13192.peg.1573	1
ID=fig|6666666.13192.peg.1574	1
ID=fig|6666666.13192.peg.1575	1
ID=fig|6666666.13192.peg.1576	1
ID=fig|6666666.13192.peg.1577	1
ID=fig|6666666.13192.peg.1578	1
ID=fig|6666666.13192.peg.1579	1
ID=fig|6666666.13192.peg.1580	1
ID=fig|6666666.13192.peg.1581	1
ID=fig|6666666.13192.peg.1582	1
ID=fig|6666666.13192.peg.1583	1
ID=fig|6666666.13192.peg.1584	1
ID=fig|6666666.13192.peg.1585	1
ID=fig|6666666.13192.peg.1586	1
ID=fig|6666666.13192.peg.1587	1
ID=fig|6666666.13192.peg.1588	1
ID=fig|6666666.13192.peg.1589	1
ID=fig|6666666.13192.peg.1590	1
ID=fig|6666666.13192.peg.1591	1
ID=fig|6666666.13192.peg.1592	1
ID=fig|6666666.13192.peg.1593	1
ID=fig|6666666.13192.peg.1594	1
ID=fig|6666666.13192.peg.1595	1
ID=fig|6666666.13192.peg.1596	1
ID=fig|6666666.13192.peg.1597	1
ID=fig|6666666.13192.peg.1598	1
ID=fig|6666666.13192.peg.1599	1
ID=fig|6666666.13192.peg.1600	1
ID=fig|6666666.13192.peg.1601	1
ID=fig|6666666.13192.peg.1602	1
ID=fig|6666666.13192.peg.1603	1
ID=fig|6666666.13192.peg.1604	1
ID=fig|6666666.13192.peg.1605	1
ID=fig|6666666.13192.peg.1606	1
ID=fig|6666666.13192.peg.1607	1
ID=fig|6666666.13192.peg.1608	1
ID=fig|6666666.13192.peg.1609	1
ID=fig|6666666.13192.peg.1610	1
ID=fig|6666666.13192.peg.1611	1
ID=fig|6666666.13192.peg.1612	1
ID=fig|6666666.13192.peg.1613	1
ID=fig|6666666.13192.peg.1614	1
ID=fig|6666666.13192.peg.1615	1
ID=fig|6666666.13192.peg.1616	1
ID=fig|6666666.13192.peg.1617	1
ID=fig|6666666.13192.peg.1618	1
ID=fig|6666666.13192.peg.1619	1
ID=fig|6666666.13192.peg.1620	1
ID=fig|6666666.13192.peg.1621	1
ID=fig|6666666.13192.peg.1622	1
ID=fig|6666666.13192.peg.1623	1
ID=fig|6666666.13192.peg.1624	1
ID=fig|6666666.13192.peg.1625	1
ID=fig|6666666.13192.peg.1626	1
ID=fig|6666666.13192.peg.1627	1
ID=fig|6666666.13192.peg.1628	1
ID=fig|6666666.13192.peg.1629	1
ID=fig|6666666.13192.peg.1630	1
ID=fig|6666666.13192.peg.1631	1
ID=fig|6666666.13192.peg.1632	1
ID=fig|6666666.13192.peg.1633	1
ID=fig|6666666.13192.peg.1634	1
ID=fig|6666666.13192.peg.1635	1
ID=fig|6666666.13192.peg.1636	1
ID=fig|6666666.13192.peg.1637	1
ID=fig|6666666.13192.peg.1638	1
ID=fig|6666666.13192.peg.1639	1
ID=fig|6666666.13192.peg.1640	1
ID=fig|6666666.13192.peg.1641	1
ID=fig|6666666.13192.peg.1642	1
ID=fig|6666666.13192.peg.1643	1
ID=fig|6666666.13192.peg.1644	1
ID=fig|6666666.13192.peg.1645	1
ID=fig|6666666.13192.peg.1646	1
ID=fig|6666666.13192.peg.1647	1
ID=fig|6666666.13192.peg.1648	1
ID=fig|6666666.13192.peg.1649	1
ID=fig|6666666.13192.peg.1650	1
ID=fig|6666666.13192.peg.1651	1
ID=fig|6666666.13192.peg.1652	1
ID=fig|6666666.13192.peg.1653	1
ID=fig|6666666.13192.peg.1654	1
ID=fig|6666666.13192.peg.1655	1
ID=fig|6666666.13192.peg.1656	1
ID=fig|6666666.13192.peg.1657	1
ID=fig|6666666.13192.peg.1658	1
ID=fig|6666666.13192.peg.1659	1
ID=fig|6666666.13192.peg.1660	1
ID=fig|6666666.13192.peg.1661	1
ID=fig|6666666.13192.peg.1662	1
ID=fig|6666666.13192.peg.1663	1
ID=fig|6666666.13192.peg.1664	1
ID=fig|6666666.13192.peg.1665	1
ID=fig|6666666.13192.peg.1666	1
ID=fig|6666666.13192.peg.1667	1
ID=fig|6666666.13192.peg.1668	1
ID=fig|6666666.13192.peg.1669	1
ID=fig|6666666.13192.peg.1670	1
ID=fig|6666666.13192.peg.1671	1
ID=fig|6666666.13192.peg.1672	1
ID=fig|6666666.13192.peg.1673	1
ID=fig|6666666.13192.peg.1674	1
ID=fig|6666666.13192.peg.1675	1
ID=fig|6666666.13192.peg.1676	1
ID=fig|6666666.13192.peg.1677	1
ID=fig|6666666.13192.peg.1678	1
ID=fig|6666666.13192.peg.1679	1
ID=fig|6666666.13192.peg.1680	1
ID=fig|6666666.13192.peg.1681	1
ID=fig|6666666.13192.peg.1682	1
ID=fig|6666666.13192.peg.1683	1
ID=fig|6666666.13192.peg.1684	1
ID=fig|6666666.13192.peg.1685	1
ID=fig|6666666.13192.peg.1686	1
ID=fig|6666666.13192.peg.1687	1
ID=fig|6666666.13192.peg.1688	1
ID=fig|6666666.13192.peg.1689	1
ID=fig|6666666.13192.peg.1690	1
ID=fig|6666666.13192.peg.1691	1
ID=fig|6666666.13192.peg.1692	1
ID=fig|6666666.13192.peg.1693	1
ID=fig|6666666.13192.peg.1694	1
ID=fig|6666666.13192.peg.1695	1
ID=fig|6666666.13192.peg.1696	1
ID=fig|6666666.13192.peg.1697	1
ID=fig|6666666.13192.peg.1698	1
ID=fig|6666666.13192.peg.1699	1
ID=fig|6666666.13192.peg.1700	1
ID=fig|6666666.13192.peg.1701	1
ID=fig|6666666.13192.peg.1702	1
ID=fig|6666666.13192.peg.1703	1
ID=fig|6666666.13192.peg.1704	1
ID=fig|6666666.13192.peg.1705	1
ID=fig|6666666.13192.peg.1706	1
ID=fig|6666666.13192.peg.1707	1
ID=fig|6666666.13192.peg.1708	1
ID=fig|6666666.13192.peg.1709	1
ID=fig|6666666.13192.peg.1710	1
ID=fig|6666666.13192.peg.1711	1
ID=fig|6666666.13192.peg.1712	1
ID=fig|6666666.13192.peg.1713	1
ID=fig|6666666.13192.peg.1714	1
ID=fig|6666666.13192.peg.1715	1
ID=fig|6666666.13192.peg.1716	1
ID=fig|6666666.13192.peg.1717	1
ID=fig|6666666.13192.peg.1718	1
ID=fig|6666666.13192.peg.1719	1
ID=fig|6666666.13192.peg.1720	1
ID=fig|6666666.13192.peg.1721	1
ID=fig|6666666.13192.peg.1722	1
ID=fig|6666666.13192.peg.1723	1
ID=fig|6666666.13192.peg.1724	1
ID=fig|6666666.13192.peg.1725	1
ID=fig|6666666.13192.peg.1726	1
ID=fig|6666666.13192.peg.1727	1
ID=fig|6666666.13192.peg.1728	1
ID=fig|6666666.13192.peg.1729	1
ID=fig|6666666.13192.peg.1730	1
ID=fig|6666666.13192.peg.1731	1
ID=fig|6666666.13192.peg.1732	1
ID=fig|6666666.13192.peg.1733	1
ID=fig|6666666.13192.peg.1734	1
ID=fig|6666666.13192.peg.1735	1
ID=fig|6666666.13192.peg.1736	1
ID=fig|6666666.13192.peg.1737	1
ID=fig|6666666.13192.peg.1738	1
ID=fig|6666666.13192.peg.1739	1
ID=fig|6666666.13192.peg.1740	1
ID=fig|6666666.13192.peg.1741	1
ID=fig|6666666.13192.peg.1742	1
ID=fig|6666666.13192.peg.1743	1
ID=fig|6666666.13192.peg.1744	1
ID=fig|6666666.13192.peg.1745	1
ID=fig|6666666.13192.peg.1746	1
ID=fig|6666666.13192.peg.1747	1
ID=fig|6666666.13192.peg.1748	1
ID=fig|6666666.13192.peg.1749	1
ID=fig|6666666.13192.peg.1750	1
ID=fig|6666666.13192.peg.1751	1
ID=fig|6666666.13192.peg.1752	1
ID=fig|6666666.13192.peg.1753	1
ID=fig|6666666.13192.peg.1754	1
ID=fig|6666666.13192.peg.1755	1
ID=fig|6666666.13192.peg.1756	1
ID=fig|6666666.13192.peg.1757	1
ID=fig|6666666.13192.peg.1758	1
ID=fig|6666666.13192.peg.1759	1
ID=fig|6666666.13192.peg.1760	1
ID=fig|6666666.13192.peg.1761	1
ID=fig|6666666.13192.peg.1762	1
ID=fig|6666666.13192.peg.1763	1
ID=fig|6666666.13192.peg.1764	1
ID=fig|6666666.13192.peg.1765	1
ID=fig|6666666.13192.peg.1766	1
ID=fig|6666666.13192.peg.1767	1
ID=fig|6666666.13192.peg.1768	1
ID=fig|6666666.13192.peg.1769	1
ID=fig|6666666.13192.peg.1770	1
ID=fig|6666666.13192.peg.1771	1
ID=fig|6666666.13192.peg.1772	1
ID=fig|6666666.13192.peg.1773	1
ID=fig|6666666.13192.peg.1774	1
ID=fig|6666666.13192.peg.1775	1
ID=fig|6666666.13192.peg.1776	1
ID=fig|6666666.13192.peg.1777	1
ID=fig|6666666.13192.peg.1778	1
ID=fig|6666666.13192.peg.1779	1
ID=fig|6666666.13192.peg.1780	1
ID=fig|6666666.13192.peg.1781	1
ID=fig|6666666.13192.peg.1782	1
ID=fig|6666666.13192.peg.1783	1
ID=fig|6666666.13192.peg.1784	1
ID=fig|6666666.13192.peg.1785	1
ID=fig|6666666.13192.peg.1786	1
ID=fig|6666666.13192.peg.1787	1
ID=fig|6666666.13192.peg.1788	1
ID=fig|6666666.13192.peg.1789	1
ID=fig|6666666.13192.peg.1790	1
ID=fig|6666666.13192.peg.1791	1
ID=fig|6666666.13192.peg.1792	1
ID=fig|6666666.13192.peg.1793	1
ID=fig|6666666.13192.peg.1794	1
ID=fig|6666666.13192.peg.1795	1
ID=fig|6666666.13192.peg.1796	1
ID=fig|6666666.13192.peg.1797	1
ID=fig|6666666.13192.peg.1798	1
ID=fig|6666666.13192.peg.1799	1
ID=fig|6666666.13192.peg.1800	1
ID=fig|6666666.13192.peg.1801	1
ID=fig|6666666.13192.peg.1802	1
ID=fig|6666666.13192.peg.1803	1
ID=fig|6666666.13192.peg.1804	1
ID=fig|6666666.13192.peg.1805	1
ID=fig|6666666.13192.peg.1806	1
ID=fig|6666666.13192.peg.1807	1
ID=fig|6666666.13192.peg.1808	1
ID=fig|6666666.13192.peg.1809	1
ID=fig|6666666.13192.peg.1810	1
ID=fig|6666666.13192.peg.1811	1
ID=fig|6666666.13192.peg.1812	1
ID=fig|6666666.13192.peg.1813	1
ID=fig|6666666.13192.peg.1814	1
ID=fig|6666666.13192.peg.1815	1
ID=fig|6666666.13192.peg.1816	1
ID=fig|6666666.13192.peg.1817	1
ID=fig|6666666.13192.peg.1818	1
ID=fig|6666666.13192.peg.1819	1
ID=fig|6666666.13192.peg.1820	1
ID=fig|6666666.13192.peg.1821	1
ID=fig|6666666.13192.peg.1822	1
ID=fig|6666666.13192.peg.1823	1
ID=fig|6666666.13192.peg.1824	1
ID=fig|6666666.13192.peg.1825	1
ID=fig|6666666.13192.peg.1826	1
ID=fig|6666666.13192.peg.1827	1
ID=fig|6666666.13192.peg.1828	1
ID=fig|6666666.13192.peg.1829	1
ID=fig|6666666.13192.peg.1830	1
ID=fig|6666666.13192.peg.1831	1
ID=fig|6666666.13192.peg.1832	1
ID=fig|6666666.13192.peg.1833	1
ID=fig|6666666.13192.peg.1834	1
ID=fig|6666666.13192.peg.1835	1
ID=fig|6666666.13192.peg.1836	1
ID=fig|6666666.13192.peg.1837	1
ID=fig|6666666.13192.peg.1838	1
ID=fig|6666666.13192.peg.1839	1
ID=fig|6666666.13192.peg.1840	1
ID=fig|6666666.13192.peg.1841	1
ID=fig|6666666.13192.peg.1842	1
ID=fig|6666666.13192.peg.1843	1
ID=fig|6666666.13192.peg.1844	1
ID=fig|6666666.13192.peg.1845	1
ID=fig|6666666.13192.peg.1846	1
ID=fig|6666666.13192.peg.1847	1
ID=fig|6666666.13192.peg.1848	1
ID=fig|6666666.13192.peg.1849	1
ID=fig|6666666.13192.peg.1850	1
ID=fig|6666666.13192.peg.1851	1
ID=fig|6666666.13192.peg.1852	1
ID=fig|6666666.13192.peg.1853	1
ID=fig|6666666.13192.peg.1854	1
ID=fig|6666666.13192.peg.1855	1
ID=fig|6666666.13192.peg.1856	1
ID=fig|6666666.13192.peg.1857	1
ID=fig|6666666.13192.peg.1858	1
ID=fig|6666666.13192.peg.1859	1
ID=fig|6666666.13192.peg.1860	1
ID=fig|6666666.13192.peg.1861	1
ID=fig|6666666.13192.peg.1862	1
ID=fig|6666666.13192.peg.1863	1
ID=fig|6666666.13192.peg.1864	1
ID=fig|6666666.13192.peg.1865	1
ID=fig|6666666.13192.peg.1866	1
ID=fig|6666666.13192.peg.1867	1
ID=fig|6666666.13192.peg.1868	1
ID=fig|6666666.13192.peg.1869	1
ID=fig|6666666.13192.peg.1870	1
ID=fig|6666666.13192.peg.1871	1
ID=fig|6666666.13192.peg.1872	1
ID=fig|6666666.13192.peg.1873	1
ID=fig|6666666.13192.peg.1874	1
ID=fig|6666666.13192.peg.1875	1
ID=fig|6666666.13192.peg.1876	1
ID=fig|6666666.13192.peg.1877	1
ID=fig|6666666.13192.peg.1878	1
ID=fig|6666666.13192.peg.1879	1
ID=fig|6666666.13192.peg.1880	1
ID=fig|6666666.13192.peg.1881	1
ID=fig|6666666.13192.peg.1882	1
ID=fig|6666666.13192.peg.1883	1
ID=fig|6666666.13192.peg.1884	1
ID=fig|6666666.13192.peg.1885	1
ID=fig|6666666.13192.peg.1886	1
ID=fig|6666666.13192.peg.1887	1
ID=fig|6666666.13192.peg.1888	1
ID=fig|6666666.13192.peg.1889	1
ID=fig|6666666.13192.peg.1890	1
ID=fig|6666666.13192.peg.1891	1
ID=fig|6666666.13192.peg.1892	1
ID=fig|6666666.13192.peg.1893	1
ID=fig|6666666.13192.peg.1894	1
ID=fig|6666666.13192.peg.1895	1
ID=fig|6666666.13192.peg.1896	1
ID=fig|6666666.13192.peg.1897	1
ID=fig|6666666.13192.peg.1898	1
ID=fig|6666666.13192.peg.1899	1
ID=fig|6666666.13192.peg.1900	1
ID=fig|6666666.13192.peg.1901	1
ID=fig|6666666.13192.peg.1902	1
ID=fig|6666666.13192.peg.1903	1
ID=fig|6666666.13192.peg.1904	1
ID=fig|6666666.13192.peg.1905	1
ID=fig|6666666.13192.peg.1906	1
ID=fig|6666666.13192.peg.1907	1
ID=fig|6666666.13192.peg.1908	1
ID=fig|6666666.13192.peg.1909	1
ID=fig|6666666.13192.peg.1910	1
ID=fig|6666666.13192.peg.1911	1
ID=fig|6666666.13192.peg.1912	1
ID=fig|6666666.13192.peg.1913	1
ID=fig|6666666.13192.peg.1914	1
ID=fig|6666666.13192.peg.1915	1
ID=fig|6666666.13192.peg.1916	1
ID=fig|6666666.13192.peg.1917	1
ID=fig|6666666.13192.peg.1918	1
ID=fig|6666666.13192.peg.1919	1
ID=fig|6666666.13192.peg.1920	1
ID=fig|6666666.13192.peg.1921	1
ID=fig|6666666.13192.peg.1922	1
ID=fig|6666666.13192.peg.1923	1
ID=fig|6666666.13192.peg.1924	1
ID=fig|6666666.13192.peg.1925	1
ID=fig|6666666.13192.peg.1926	1
ID=fig|6666666.13192.peg.1927	1
ID=fig|6666666.13192.peg.1928	1
ID=fig|6666666.13192.peg.1929	1
ID=fig|6666666.13192.peg.1930	1
ID=fig|6666666.13192.peg.1931	1
ID=fig|6666666.13192.peg.1932	1
ID=fig|6666666.13192.peg.1933	1
ID=fig|6666666.13192.peg.1934	1
ID=fig|6666666.13192.peg.1935	1
ID=fig|6666666.13192.peg.1936	1
ID=fig|6666666.13192.peg.1937	1
ID=fig|6666666.13192.peg.1938	1
ID=fig|6666666.13192.peg.1939	1
ID=fig|6666666.13192.peg.1940	1
ID=fig|6666666.13192.peg.1941	1
ID=fig|6666666.13192.peg.1942	1
ID=fig|6666666.13192.peg.1943	1
ID=fig|6666666.13192.peg.1944	1
ID=fig|6666666.13192.peg.1945	1
ID=fig|6666666.13192.peg.1946	1
ID=fig|6666666.13192.peg.1947	1
ID=fig|6666666.13192.peg.1948	1
ID=fig|6666666.13192.peg.1949	1
ID=fig|6666666.13192.peg.1950	1
ID=fig|6666666.13192.peg.1951	1
ID=fig|6666666.13192.peg.1952	1
ID=fig|6666666.13192.peg.1953	1
ID=fig|6666666.13192.peg.1954	1
ID=fig|6666666.13192.peg.1955	1
ID=fig|6666666.13192.peg.1956	1
ID=fig|6666666.13192.peg.1957	1
ID=fig|6666666.13192.peg.1958	1
ID=fig|6666666.13192.peg.1959	1
ID=fig|6666666.13192.peg.1960	1
ID=fig|6666666.13192.peg.1961	1
ID=fig|6666666.13192.peg.1962	1
ID=fig|6666666.13192.peg.1963	1
ID=fig|6666666.13192.peg.1964	1
ID=fig|6666666.13192.peg.1965	1
ID=fig|6666666.13192.peg.1966	1
ID=fig|6666666.13192.peg.1967	1
ID=fig|6666666.13192.peg.1968	1
ID=fig|6666666.13192.peg.1969	1
ID=fig|6666666.13192.peg.1970	1
ID=fig|6666666.13192.peg.1971	1
ID=fig|6666666.13192.peg.1972	1
ID=fig|6666666.13192.peg.1973	1
ID=fig|6666666.13192.peg.1974	1
ID=fig|6666666.13192.peg.1975	1
ID=fig|6666666.13192.peg.1976	1
ID=fig|6666666.13192.peg.1977	1
ID=fig|6666666.13192.peg.1978	1
ID=fig|6666666.13192.peg.1979	1
ID=fig|6666666.13192.peg.1980	1
ID=fig|6666666.13192.peg.1981	1
ID=fig|6666666.13192.peg.1982	1
ID=fig|6666666.13192.peg.1983	1
ID=fig|6666666.13192.peg.1984	1
ID=fig|6666666.13192.peg.1985	1
ID=fig|6666666.13192.peg.1986	1
ID=fig|6666666.13192.peg.1987	1
ID=fig|6666666.13192.peg.1988	1
ID=fig|6666666.13192.peg.1989	1
ID=fig|6666666.13192.peg.1990	1
ID=fig|6666666.13192.peg.1991	1
ID=fig|6666666.13192.peg.1992	1
ID=fig|6666666.13192.peg.1993	1
ID=fig|6666666.13192.peg.1994	1
ID=fig|6666666.13192.peg.1995	1
ID=fig|6666666.13192.peg.1996	1
ID=fig|6666666.13192.peg.1997	1
ID=fig|6666666.13192.peg.1998	1
ID=fig|6666666.13192.peg.1999	1
[truncated: 5,982 more rows]

## Sheet: WDL7
peg ID	scaling factor (eK)
ID=fig|6666666,13171,peg,1	0
ID=fig|6666666,13171,peg,2	0
ID=fig|6666666,13171,peg,3	0
ID=fig|6666666,13171,peg,4	0
ID=fig|6666666,13171,peg,5	0.163079
ID=fig|6666666,13171,peg,2839	0.227178
ID=fig|6666666,13171,peg,6	0.497746
ID=fig|6666666,13171,peg,10	0.501577
ID=fig|6666666,13171,rna,57	0.571814
ID=fig|6666666,13171,rna,57	0.571814
ID=fig|6666666,13171,peg,8	0.64399
ID=fig|6666666,13171,rna,12	0.804658
ID=fig|6666666,13171,rna,12	0.804658
ID=fig|6666666,13171,peg,11	0.963351
ID=fig|6666666,13171,peg,7	0.978856
ID=fig|6666666,13171,peg,2499	0.980475
ID=fig|6666666,13171,peg,4167	0.985573
ID=fig|6666666,13171,peg,9	1
ID=fig|6666666,13171,peg,12	1
ID=fig|6666666,13171,peg,13	1
ID=fig|6666666,13171,peg,14	1
ID=fig|6666666,13171,peg,15	1
ID=fig|6666666,13171,peg,16	1
ID=fig|6666666,13171,peg,17	1
ID=fig|6666666,13171,peg,18	1
ID=fig|6666666,13171,peg,19	1
ID=fig|6666666,13171,peg,20	1
ID=fig|6666666,13171,peg,21	1
ID=fig|6666666,13171,peg,22	1
ID=fig|6666666,13171,peg,23	1
ID=fig|6666666,13171,peg,24	1
ID=fig|6666666,13171,peg,25	1
ID=fig|6666666,13171,peg,26	1
ID=fig|6666666,13171,peg,27	1
ID=fig|6666666,13171,peg,28	1
ID=fig|6666666,13171,peg,29	1
ID=fig|6666666,13171,peg,30	1
ID=fig|6666666,13171,peg,31	1
ID=fig|6666666,13171,peg,32	1
ID=fig|6666666,13171,peg,33	1
ID=fig|6666666,13171,peg,34	1
ID=fig|6666666,13171,peg,35	1
ID=fig|6666666,13171,peg,36	1
ID=fig|6666666,13171,peg,37	1
ID=fig|6666666,13171,peg,38	1
ID=fig|6666666,13171,peg,39	1
ID=fig|6666666,13171,peg,40	1
ID=fig|6666666,13171,peg,41	1
ID=fig|6666666,13171,peg,42	1
ID=fig|6666666,13171,peg,43	1
ID=fig|6666666,13171,peg,44	1
ID=fig|6666666,13171,peg,45	1
ID=fig|6666666,13171,peg,46	1
ID=fig|6666666,13171,peg,47	1
ID=fig|6666666,13171,peg,48	1
ID=fig|6666666,13171,peg,49	1
ID=fig|6666666,13171,peg,50	1
ID=fig|6666666,13171,peg,51	1
ID=fig|6666666,13171,peg,52	1
ID=fig|6666666,13171,peg,53	1
ID=fig|6666666,13171,peg,54	1
ID=fig|6666666,13171,peg,55	1
ID=fig|6666666,13171,peg,56	1
ID=fig|6666666,13171,peg,57	1
ID=fig|6666666,13171,peg,58	1
ID=fig|6666666,13171,peg,59	1
ID=fig|6666666,13171,peg,60	1
ID=fig|6666666,13171,peg,61	1
ID=fig|6666666,13171,peg,62	1
ID=fig|6666666,13171,peg,63	1
ID=fig|6666666,13171,peg,64	1
ID=fig|6666666,13171,peg,65	1
ID=fig|6666666,13171,peg,66	1
ID=fig|6666666,13171,peg,67	1
ID=fig|6666666,13171,peg,68	1
ID=fig|6666666,13171,peg,69	1
ID=fig|6666666,13171,peg,70	1
ID=fig|6666666,13171,peg,71	1
ID=fig|6666666,13171,peg,72	1
ID=fig|6666666,13171,peg,73	1
ID=fig|6666666,13171,peg,74	1
ID=fig|6666666,13171,peg,75	1
ID=fig|6666666,13171,peg,76	1
ID=fig|6666666,13171,peg,77	1
ID=fig|6666666,13171,peg,78	1
ID=fig|6666666,13171,peg,79	1
ID=fig|6666666,13171,peg,80	1
ID=fig|6666666,13171,peg,81	1
ID=fig|6666666,13171,peg,82	1
ID=fig|6666666,13171,peg,83	1
ID=fig|6666666,13171,peg,84	1
ID=fig|6666666,13171,peg,85	1
ID=fig|6666666,13171,peg,86	1
ID=fig|6666666,13171,peg,87	1
ID=fig|6666666,13171,peg,88	1
ID=fig|6666666,13171,peg,89	1
ID=fig|6666666,13171,peg,90	1
ID=fig|6666666,13171,peg,91	1
ID=fig|6666666,13171,peg,92	1
ID=fig|6666666,13171,peg,93	1
ID=fig|6666666,13171,peg,94	1
ID=fig|6666666,13171,peg,95	1
ID=fig|6666666,13171,peg,96	1
ID=fig|6666666,13171,peg,97	1
ID=fig|6666666,13171,peg,98	1
ID=fig|6666666,13171,peg,99	1
ID=fig|6666666,13171,peg,100	1
ID=fig|6666666,13171,peg,101	1
ID=fig|6666666,13171,peg,102	1
ID=fig|6666666,13171,peg,103	1
ID=fig|6666666,13171,peg,104	1
ID=fig|6666666,13171,peg,105	1
ID=fig|6666666,13171,peg,106	1
ID=fig|6666666,13171,peg,107	1
ID=fig|6666666,13171,peg,108	1
ID=fig|6666666,13171,peg,109	1
ID=fig|6666666,13171,peg,110	1
ID=fig|6666666,13171,peg,111	1
ID=fig|6666666,13171,peg,112	1
ID=fig|6666666,13171,peg,113	1
ID=fig|6666666,13171,peg,114	1
ID=fig|6666666,13171,peg,115	1
ID=fig|6666666,13171,peg,116	1
ID=fig|6666666,13171,peg,117	1
ID=fig|6666666,13171,peg,118	1
ID=fig|6666666,13171,peg,119	1
ID=fig|6666666,13171,peg,120	1
ID=fig|6666666,13171,peg,121	1
ID=fig|6666666,13171,peg,122	1
ID=fig|6666666,13171,peg,123	1
ID=fig|6666666,13171,peg,124	1
ID=fig|6666666,13171,peg,125	1
ID=fig|6666666,13171,peg,126	1
ID=fig|6666666,13171,peg,127	1
ID=fig|6666666,13171,peg,128	1
ID=fig|6666666,13171,peg,129	1
ID=fig|6666666,13171,peg,130	1
ID=fig|6666666,13171,peg,131	1
ID=fig|6666666,13171,peg,132	1
ID=fig|6666666,13171,peg,133	1
ID=fig|6666666,13171,peg,134	1
ID=fig|6666666,13171,peg,135	1
ID=fig|6666666,13171,peg,136	1
ID=fig|6666666,13171,peg,137	1
ID=fig|6666666,13171,peg,138	1
ID=fig|6666666,13171,peg,139	1
ID=fig|6666666,13171,peg,140	1
ID=fig|6666666,13171,peg,141	1
ID=fig|6666666,13171,peg,142	1
ID=fig|6666666,13171,peg,143	1
ID=fig|6666666,13171,peg,144	1
ID=fig|6666666,13171,peg,145	1
ID=fig|6666666,13171,peg,146	1
ID=fig|6666666,13171,peg,147	1
ID=fig|6666666,13171,peg,148	1
ID=fig|6666666,13171,peg,149	1
ID=fig|6666666,13171,peg,150	1
ID=fig|6666666,13171,peg,151	1
ID=fig|6666666,13171,peg,152	1
ID=fig|6666666,13171,peg,153	1
ID=fig|6666666,13171,peg,154	1
ID=fig|6666666,13171,peg,155	1
ID=fig|6666666,13171,peg,156	1
ID=fig|6666666,13171,peg,157	1
ID=fig|6666666,13171,peg,158	1
ID=fig|6666666,13171,peg,159	1
ID=fig|6666666,13171,peg,160	1
ID=fig|6666666,13171,peg,161	1
ID=fig|6666666,13171,peg,162	1
ID=fig|6666666,13171,peg,163	1
ID=fig|6666666,13171,peg,164	1
ID=fig|6666666,13171,peg,165	1
ID=fig|6666666,13171,peg,166	1
ID=fig|6666666,13171,peg,167	1
ID=fig|6666666,13171,peg,168	1
ID=fig|6666666,13171,peg,169	1
ID=fig|6666666,13171,peg,170	1
ID=fig|6666666,13171,peg,171	1
ID=fig|6666666,13171,peg,172	1
ID=fig|6666666,13171,peg,173	1
ID=fig|6666666,13171,peg,174	1
ID=fig|6666666,13171,peg,175	1
ID=fig|6666666,13171,peg,176	1
ID=fig|6666666,13171,peg,177	1
ID=fig|6666666,13171,peg,178	1
ID=fig|6666666,13171,peg,179	1
ID=fig|6666666,13171,peg,180	1
ID=fig|6666666,13171,peg,181	1
ID=fig|6666666,13171,peg,182	1
ID=fig|6666666,13171,peg,183	1
ID=fig|6666666,13171,peg,184	1
ID=fig|6666666,13171,peg,185	1
ID=fig|6666666,13171,peg,186	1
ID=fig|6666666,13171,peg,187	1
ID=fig|6666666,13171,peg,188	1
ID=fig|6666666,13171,peg,189	1
ID=fig|6666666,13171,peg,190	1
ID=fig|6666666,13171,peg,191	1
ID=fig|6666666,13171,peg,192	1
ID=fig|6666666,13171,peg,193	1
ID=fig|6666666,13171,peg,194	1
ID=fig|6666666,13171,peg,195	1
ID=fig|6666666,13171,peg,196	1
ID=fig|6666666,13171,peg,197	1
ID=fig|6666666,13171,peg,198	1
ID=fig|6666666,13171,peg,199	1
ID=fig|6666666,13171,peg,200	1
ID=fig|6666666,13171,peg,201	1
ID=fig|6666666,13171,peg,202	1
ID=fig|6666666,13171,peg,203	1
ID=fig|6666666,13171,peg,204	1
ID=fig|6666666,13171,peg,205	1
ID=fig|6666666,13171,peg,206	1
ID=fig|6666666,13171,peg,207	1
ID=fig|6666666,13171,peg,208	1
ID=fig|6666666,13171,peg,209	1
ID=fig|6666666,13171,peg,210	1
ID=fig|6666666,13171,peg,211	1
ID=fig|6666666,13171,peg,212	1
ID=fig|6666666,13171,peg,213	1
ID=fig|6666666,13171,peg,214	1
ID=fig|6666666,13171,peg,215	1
ID=fig|6666666,13171,peg,216	1
ID=fig|6666666,13171,peg,217	1
ID=fig|6666666,13171,peg,218	1
ID=fig|6666666,13171,peg,219	1
ID=fig|6666666,13171,peg,220	1
ID=fig|6666666,13171,peg,221	1
ID=fig|6666666,13171,peg,222	1
ID=fig|6666666,13171,peg,223	1
ID=fig|6666666,13171,peg,224	1
ID=fig|6666666,13171,peg,225	1
ID=fig|6666666,13171,peg,226	1
ID=fig|6666666,13171,peg,227	1
ID=fig|6666666,13171,peg,228	1
ID=fig|6666666,13171,peg,229	1
ID=fig|6666666,13171,peg,230	1
ID=fig|6666666,13171,peg,231	1
ID=fig|6666666,13171,peg,232	1
ID=fig|6666666,13171,peg,233	1
ID=fig|6666666,13171,peg,234	1
ID=fig|6666666,13171,peg,235	1
ID=fig|6666666,13171,peg,236	1
ID=fig|6666666,13171,peg,237	1
ID=fig|6666666,13171,peg,238	1
ID=fig|6666666,13171,peg,239	1
ID=fig|6666666,13171,peg,240	1
ID=fig|6666666,13171,peg,241	1
ID=fig|6666666,13171,peg,242	1
ID=fig|6666666,13171,peg,243	1
ID=fig|6666666,13171,peg,244	1
ID=fig|6666666,13171,peg,245	1
ID=fig|6666666,13171,peg,246	1
ID=fig|6666666,13171,peg,247	1
ID=fig|6666666,13171,peg,248	1
ID=fig|6666666,13171,peg,249	1
ID=fig|6666666,13171,peg,250	1
ID=fig|6666666,13171,peg,251	1
ID=fig|6666666,13171,peg,252	1
ID=fig|6666666,13171,peg,253	1
ID=fig|6666666,13171,peg,254	1
ID=fig|6666666,13171,peg,255	1
ID=fig|6666666,13171,peg,256	1
ID=fig|6666666,13171,peg,257	1
ID=fig|6666666,13171,peg,258	1
ID=fig|6666666,13171,peg,259	1
ID=fig|6666666,13171,peg,260	1
ID=fig|6666666,13171,peg,261	1
ID=fig|6666666,13171,peg,262	1
ID=fig|6666666,13171,peg,263	1
ID=fig|6666666,13171,peg,264	1
ID=fig|6666666,13171,peg,265	1
ID=fig|6666666,13171,peg,266	1
ID=fig|6666666,13171,peg,267	1
ID=fig|6666666,13171,peg,268	1
ID=fig|6666666,13171,peg,269	1
ID=fig|6666666,13171,peg,270	1
ID=fig|6666666,13171,peg,271	1
ID=fig|6666666,13171,peg,272	1
ID=fig|6666666,13171,peg,273	1
ID=fig|6666666,13171,peg,274	1
ID=fig|6666666,13171,peg,275	1
ID=fig|6666666,13171,peg,276	1
ID=fig|6666666,13171,peg,277	1
ID=fig|6666666,13171,peg,278	1
ID=fig|6666666,13171,peg,279	1
ID=fig|6666666,13171,peg,280	1
ID=fig|6666666,13171,peg,281	1
ID=fig|6666666,13171,peg,282	1
ID=fig|6666666,13171,peg,283	1
ID=fig|6666666,13171,peg,284	1
ID=fig|6666666,13171,peg,285	1
ID=fig|6666666,13171,peg,286	1
ID=fig|6666666,13171,peg,287	1
ID=fig|6666666,13171,peg,288	1
ID=fig|6666666,13171,peg,289	1
ID=fig|6666666,13171,peg,290	1
ID=fig|6666666,13171,peg,291	1
ID=fig|6666666,13171,peg,292	1
ID=fig|6666666,13171,peg,293	1
ID=fig|6666666,13171,peg,294	1
ID=fig|6666666,13171,peg,295	1
ID=fig|6666666,13171,peg,296	1
ID=fig|6666666,13171,peg,297	1
ID=fig|6666666,13171,peg,298	1
ID=fig|6666666,13171,peg,299	1
ID=fig|6666666,13171,peg,300	1
ID=fig|6666666,13171,peg,301	1
ID=fig|6666666,13171,peg,302	1
ID=fig|6666666,13171,peg,303	1
ID=fig|6666666,13171,peg,304	1
ID=fig|6666666,13171,peg,305	1
ID=fig|6666666,13171,peg,306	1
ID=fig|6666666,13171,peg,307	1
ID=fig|6666666,13171,peg,308	1
ID=fig|6666666,13171,peg,309	1
ID=fig|6666666,13171,peg,310	1
ID=fig|6666666,13171,peg,311	1
ID=fig|6666666,13171,peg,312	1
ID=fig|6666666,13171,peg,313	1
ID=fig|6666666,13171,peg,314	1
ID=fig|6666666,13171,peg,315	1
ID=fig|6666666,13171,peg,316	1
ID=fig|6666666,13171,peg,317	1
ID=fig|6666666,13171,peg,318	1
ID=fig|6666666,13171,peg,319	1
ID=fig|6666666,13171,peg,320	1
ID=fig|6666666,13171,peg,321	1
ID=fig|6666666,13171,peg,322	1
ID=fig|6666666,13171,peg,323	1
ID=fig|6666666,13171,peg,324	1
ID=fig|6666666,13171,peg,325	1
ID=fig|6666666,13171,peg,326	1
ID=fig|6666666,13171,peg,327	1
ID=fig|6666666,13171,peg,328	1
ID=fig|6666666,13171,peg,329	1
ID=fig|6666666,13171,peg,330	1
ID=fig|6666666,13171,peg,331	1
ID=fig|6666666,13171,peg,332	1
ID=fig|6666666,13171,peg,333	1
ID=fig|6666666,13171,peg,334	1
ID=fig|6666666,13171,peg,335	1
ID=fig|6666666,13171,peg,336	1
ID=fig|6666666,13171,peg,337	1
ID=fig|6666666,13171,peg,338	1
ID=fig|6666666,13171,peg,339	1
ID=fig|6666666,13171,peg,340	1
ID=fig|6666666,13171,peg,341	1
ID=fig|6666666,13171,peg,342	1
ID=fig|6666666,13171,peg,343	1
ID=fig|6666666,13171,peg,344	1
ID=fig|6666666,13171,peg,345	1
ID=fig|6666666,13171,peg,346	1
ID=fig|6666666,13171,peg,347	1
ID=fig|6666666,13171,peg,348	1
ID=fig|6666666,13171,peg,349	1
ID=fig|6666666,13171,peg,350	1
ID=fig|6666666,13171,peg,351	1
ID=fig|6666666,13171,peg,352	1
ID=fig|6666666,13171,peg,353	1
ID=fig|6666666,13171,peg,354	1
ID=fig|6666666,13171,peg,355	1
ID=fig|6666666,13171,peg,356	1
ID=fig|6666666,13171,peg,357	1
ID=fig|6666666,13171,peg,358	1
ID=fig|6666666,13171,peg,359	1
ID=fig|6666666,13171,peg,360	1
ID=fig|6666666,13171,peg,361	1
ID=fig|6666666,13171,peg,362	1
ID=fig|6666666,13171,peg,363	1
ID=fig|6666666,13171,peg,364	1
ID=fig|6666666,13171,peg,365	1
ID=fig|6666666,13171,peg,366	1
ID=fig|6666666,13171,peg,367	1
ID=fig|6666666,13171,peg,368	1
ID=fig|6666666,13171,peg,369	1
ID=fig|6666666,13171,peg,370	1
ID=fig|6666666,13171,peg,371	1
ID=fig|6666666,13171,peg,372	1
ID=fig|6666666,13171,peg,373	1
ID=fig|6666666,13171,peg,374	1
ID=fig|6666666,13171,peg,375	1
ID=fig|6666666,13171,peg,376	1
ID=fig|6666666,13171,peg,377	1
ID=fig|6666666,13171,peg,378	1
ID=fig|6666666,13171,peg,379	1
ID=fig|6666666,13171,peg,380	1
ID=fig|6666666,13171,peg,381	1
ID=fig|6666666,13171,peg,382	1
ID=fig|6666666,13171,peg,383	1
ID=fig|6666666,13171,peg,384	1
ID=fig|6666666,13171,peg,385	1
ID=fig|6666666,13171,peg,386	1
ID=fig|6666666,13171,peg,387	1
ID=fig|6666666,13171,peg,388	1
ID=fig|6666666,13171,peg,389	1
ID=fig|6666666,13171,peg,390	1
ID=fig|6666666,13171,peg,391	1
ID=fig|6666666,13171,peg,392	1
ID=fig|6666666,13171,peg,393	1
ID=fig|6666666,13171,peg,394	1
ID=fig|6666666,13171,peg,395	1
ID=fig|6666666,13171,peg,396	1
ID=fig|6666666,13171,peg,397	1
ID=fig|6666666,13171,peg,398	1
ID=fig|6666666,13171,peg,399	1
ID=fig|6666666,13171,peg,400	1
ID=fig|6666666,13171,peg,401	1
ID=fig|6666666,13171,peg,402	1
ID=fig|6666666,13171,peg,403	1
ID=fig|6666666,13171,peg,404	1
ID=fig|6666666,13171,peg,405	1
ID=fig|6666666,13171,peg,406	1
ID=fig|6666666,13171,peg,407	1
ID=fig|6666666,13171,peg,408	1
ID=fig|6666666,13171,peg,409	1
ID=fig|6666666,13171,peg,410	1
ID=fig|6666666,13171,peg,411	1
ID=fig|6666666,13171,peg,412	1
ID=fig|6666666,13171,peg,413	1
ID=fig|6666666,13171,peg,414	1
ID=fig|6666666,13171,peg,415	1
ID=fig|6666666,13171,peg,416	1
ID=fig|6666666,13171,peg,417	1
ID=fig|6666666,13171,peg,418	1
ID=fig|6666666,13171,peg,419	1
ID=fig|6666666,13171,peg,420	1
ID=fig|6666666,13171,peg,421	1
ID=fig|6666666,13171,peg,422	1
ID=fig|6666666,13171,peg,423	1
ID=fig|6666666,13171,peg,424	1
ID=fig|6666666,13171,peg,425	1
ID=fig|6666666,13171,peg,426	1
ID=fig|6666666,13171,peg,427	1
ID=fig|6666666,13171,peg,428	1
ID=fig|6666666,13171,peg,429	1
ID=fig|6666666,13171,peg,430	1
ID=fig|6666666,13171,peg,431	1
ID=fig|6666666,13171,peg,432	1
ID=fig|6666666,13171,peg,433	1
ID=fig|6666666,13171,peg,434	1
ID=fig|6666666,13171,peg,435	1
ID=fig|6666666,13171,peg,436	1
ID=fig|6666666,13171,peg,437	1
ID=fig|6666666,13171,peg,438	1
ID=fig|6666666,13171,peg,439	1
ID=fig|6666666,13171,peg,440	1
ID=fig|6666666,13171,peg,441	1
ID=fig|6666666,13171,peg,442	1
ID=fig|6666666,13171,peg,443	1
ID=fig|6666666,13171,peg,444	1
ID=fig|6666666,13171,peg,445	1
ID=fig|6666666,13171,peg,446	1
ID=fig|6666666,13171,peg,447	1
ID=fig|6666666,13171,peg,448	1
ID=fig|6666666,13171,peg,449	1
ID=fig|6666666,13171,peg,450	1
ID=fig|6666666,13171,peg,451	1
ID=fig|6666666,13171,peg,452	1
ID=fig|6666666,13171,peg,453	1
ID=fig|6666666,13171,peg,454	1
ID=fig|6666666,13171,peg,455	1
ID=fig|6666666,13171,peg,456	1
ID=fig|6666666,13171,peg,457	1
ID=fig|6666666,13171,peg,458	1
ID=fig|6666666,13171,peg,459	1
ID=fig|6666666,13171,peg,460	1
ID=fig|6666666,13171,peg,461	1
ID=fig|6666666,13171,peg,462	1
ID=fig|6666666,13171,peg,463	1
ID=fig|6666666,13171,peg,464	1
ID=fig|6666666,13171,peg,465	1
ID=fig|6666666,13171,peg,466	1
ID=fig|6666666,13171,peg,467	1
ID=fig|6666666,13171,peg,468	1
ID=fig|6666666,13171,peg,469	1
ID=fig|6666666,13171,peg,470	1
ID=fig|6666666,13171,peg,471	1
ID=fig|6666666,13171,peg,472	1
ID=fig|6666666,13171,peg,473	1
ID=fig|6666666,13171,peg,474	1
ID=fig|6666666,13171,peg,475	1
ID=fig|6666666,13171,peg,476	1
ID=fig|6666666,13171,peg,477	1
ID=fig|6666666,13171,peg,478	1
ID=fig|6666666,13171,peg,479	1
ID=fig|6666666,13171,peg,480	1
ID=fig|6666666,13171,peg,481	1
ID=fig|6666666,13171,peg,482	1
ID=fig|6666666,13171,peg,483	1
ID=fig|6666666,13171,peg,484	1
ID=fig|6666666,13171,peg,485	1
ID=fig|6666666,13171,peg,486	1
ID=fig|6666666,13171,peg,487	1
ID=fig|6666666,13171,peg,488	1
ID=fig|6666666,13171,peg,489	1
ID=fig|6666666,13171,peg,490	1
ID=fig|6666666,13171,peg,491	1
ID=fig|6666666,13171,peg,492	1
ID=fig|6666666,13171,peg,493	1
ID=fig|6666666,13171,peg,494	1
ID=fig|6666666,13171,peg,495	1
ID=fig|6666666,13171,peg,496	1
ID=fig|6666666,13171,peg,497	1
ID=fig|6666666,13171,peg,498	1
ID=fig|6666666,13171,peg,499	1
ID=fig|6666666,13171,peg,500	1
ID=fig|6666666,13171,peg,501	1
ID=fig|6666666,13171,peg,502	1
ID=fig|6666666,13171,peg,503	1
ID=fig|6666666,13171,peg,504	1
ID=fig|6666666,13171,peg,505	1
ID=fig|6666666,13171,peg,506	1
ID=fig|6666666,13171,peg,507	1
ID=fig|6666666,13171,peg,508	1
ID=fig|6666666,13171,peg,509	1
ID=fig|6666666,13171,peg,510	1
ID=fig|6666666,13171,peg,511	1
ID=fig|6666666,13171,peg,512	1
ID=fig|6666666,13171,peg,513	1
ID=fig|6666666,13171,peg,514	1
ID=fig|6666666,13171,peg,515	1
ID=fig|6666666,13171,peg,516	1
ID=fig|6666666,13171,peg,517	1
ID=fig|6666666,13171,peg,518	1
ID=fig|6666666,13171,peg,519	1
ID=fig|6666666,13171,peg,520	1
ID=fig|6666666,13171,peg,521	1
ID=fig|6666666,13171,peg,522	1
ID=fig|6666666,13171,peg,523	1
ID=fig|6666666,13171,peg,524	1
ID=fig|6666666,13171,peg,525	1
ID=fig|6666666,13171,peg,526	1
ID=fig|6666666,13171,peg,527	1
ID=fig|6666666,13171,peg,528	1
ID=fig|6666666,13171,peg,529	1
ID=fig|6666666,13171,peg,530	1
ID=fig|6666666,13171,peg,531	1
ID=fig|6666666,13171,peg,532	1
ID=fig|6666666,13171,peg,533	1
ID=fig|6666666,13171,peg,534	1
ID=fig|6666666,13171,peg,535	1
ID=fig|6666666,13171,peg,536	1
ID=fig|6666666,13171,peg,537	1
ID=fig|6666666,13171,peg,538	1
ID=fig|6666666,13171,peg,539	1
ID=fig|6666666,13171,peg,540	1
ID=fig|6666666,13171,peg,541	1
ID=fig|6666666,13171,peg,542	1
ID=fig|6666666,13171,peg,543	1
ID=fig|6666666,13171,peg,544	1
ID=fig|6666666,13171,peg,545	1
ID=fig|6666666,13171,peg,546	1
ID=fig|6666666,13171,peg,547	1
ID=fig|6666666,13171,peg,548	1
ID=fig|6666666,13171,peg,549	1
ID=fig|6666666,13171,peg,550	1
ID=fig|6666666,13171,peg,551	1
ID=fig|6666666,13171,peg,552	1
ID=fig|6666666,13171,peg,553	1
ID=fig|6666666,13171,peg,554	1
ID=fig|6666666,13171,peg,555	1
ID=fig|6666666,13171,peg,556	1
ID=fig|6666666,13171,peg,557	1
ID=fig|6666666,13171,peg,558	1
ID=fig|6666666,13171,peg,559	1
ID=fig|6666666,13171,peg,560	1
ID=fig|6666666,13171,peg,561	1
ID=fig|6666666,13171,peg,562	1
ID=fig|6666666,13171,peg,563	1
ID=fig|6666666,13171,peg,564	1
ID=fig|6666666,13171,peg,565	1
ID=fig|6666666,13171,peg,566	1
ID=fig|6666666,13171,peg,567	1
ID=fig|6666666,13171,peg,568	1
ID=fig|6666666,13171,peg,569	1
ID=fig|6666666,13171,peg,570	1
ID=fig|6666666,13171,peg,571	1
ID=fig|6666666,13171,peg,572	1
ID=fig|6666666,13171,peg,573	1
ID=fig|6666666,13171,peg,574	1
ID=fig|6666666,13171,peg,575	1
ID=fig|6666666,13171,peg,576	1
ID=fig|6666666,13171,peg,577	1
ID=fig|6666666,13171,peg,578	1
ID=fig|6666666,13171,peg,579	1
ID=fig|6666666,13171,peg,580	1
ID=fig|6666666,13171,peg,581	1
ID=fig|6666666,13171,peg,582	1
ID=fig|6666666,13171,peg,583	1
ID=fig|6666666,13171,peg,584	1
ID=fig|6666666,13171,peg,585	1
ID=fig|6666666,13171,peg,586	1
ID=fig|6666666,13171,peg,587	1
ID=fig|6666666,13171,peg,588	1
ID=fig|6666666,13171,peg,589	1
ID=fig|6666666,13171,peg,590	1
ID=fig|6666666,13171,peg,591	1
ID=fig|6666666,13171,peg,592	1
ID=fig|6666666,13171,peg,593	1
ID=fig|6666666,13171,peg,594	1
ID=fig|6666666,13171,peg,595	1
ID=fig|6666666,13171,peg,596	1
ID=fig|6666666,13171,peg,597	1
ID=fig|6666666,13171,peg,598	1
ID=fig|6666666,13171,peg,599	1
ID=fig|6666666,13171,peg,600	1
ID=fig|6666666,13171,peg,601	1
ID=fig|6666666,13171,peg,602	1
ID=fig|6666666,13171,peg,603	1
ID=fig|6666666,13171,peg,604	1
ID=fig|6666666,13171,peg,605	1
ID=fig|6666666,13171,peg,606	1
ID=fig|6666666,13171,peg,607	1
ID=fig|6666666,13171,peg,608	1
ID=fig|6666666,13171,peg,609	1
ID=fig|6666666,13171,peg,610	1
ID=fig|6666666,13171,peg,611	1
ID=fig|6666666,13171,peg,612	1
ID=fig|6666666,13171,peg,613	1
ID=fig|6666666,13171,peg,614	1
ID=fig|6666666,13171,peg,615	1
ID=fig|6666666,13171,peg,616	1
ID=fig|6666666,13171,peg,617	1
ID=fig|6666666,13171,peg,618	1
ID=fig|6666666,13171,peg,619	1
ID=fig|6666666,13171,peg,620	1
ID=fig|6666666,13171,peg,621	1
ID=fig|6666666,13171,peg,622	1
ID=fig|6666666,13171,peg,623	1
ID=fig|6666666,13171,peg,624	1
ID=fig|6666666,13171,peg,625	1
ID=fig|6666666,13171,peg,626	1
ID=fig|6666666,13171,peg,627	1
ID=fig|6666666,13171,peg,628	1
ID=fig|6666666,13171,peg,629	1
ID=fig|6666666,13171,peg,630	1
ID=fig|6666666,13171,peg,631	1
ID=fig|6666666,13171,peg,632	1
ID=fig|6666666,13171,peg,633	1
ID=fig|6666666,13171,peg,634	1
ID=fig|6666666,13171,peg,635	1
ID=fig|6666666,13171,peg,636	1
ID=fig|6666666,13171,peg,637	1
ID=fig|6666666,13171,peg,638	1
ID=fig|6666666,13171,peg,639	1
ID=fig|6666666,13171,peg,640	1
ID=fig|6666666,13171,peg,641	1
ID=fig|6666666,13171,peg,642	1
ID=fig|6666666,13171,peg,643	1
ID=fig|6666666,13171,peg,644	1
ID=fig|6666666,13171,peg,645	1
ID=fig|6666666,13171,peg,646	1
ID=fig|6666666,13171,peg,647	1
ID=fig|6666666,13171,peg,648	1
ID=fig|6666666,13171,peg,649	1
ID=fig|6666666,13171,peg,650	1
ID=fig|6666666,13171,peg,651	1
ID=fig|6666666,13171,peg,652	1
ID=fig|6666666,13171,peg,653	1
ID=fig|6666666,13171,peg,654	1
ID=fig|6666666,13171,peg,655	1
ID=fig|6666666,13171,peg,656	1
ID=fig|6666666,13171,peg,657	1
ID=fig|6666666,13171,peg,658	1
ID=fig|6666666,13171,peg,659	1
ID=fig|6666666,13171,peg,660	1
ID=fig|6666666,13171,peg,661	1
ID=fig|6666666,13171,peg,662	1
ID=fig|6666666,13171,peg,663	1
ID=fig|6666666,13171,peg,664	1
ID=fig|6666666,13171,peg,665	1
ID=fig|6666666,13171,peg,666	1
ID=fig|6666666,13171,peg,667	1
ID=fig|6666666,13171,peg,668	1
ID=fig|6666666,13171,peg,669	1
ID=fig|6666666,13171,peg,670	1
ID=fig|6666666,13171,peg,671	1
ID=fig|6666666,13171,peg,672	1
ID=fig|6666666,13171,peg,673	1
ID=fig|6666666,13171,peg,674	1
ID=fig|6666666,13171,peg,675	1
ID=fig|6666666,13171,peg,676	1
ID=fig|6666666,13171,peg,677	1
ID=fig|6666666,13171,peg,678	1
ID=fig|6666666,13171,peg,679	1
ID=fig|6666666,13171,peg,680	1
ID=fig|6666666,13171,peg,681	1
ID=fig|6666666,13171,peg,682	1
ID=fig|6666666,13171,peg,683	1
ID=fig|6666666,13171,peg,684	1
ID=fig|6666666,13171,peg,685	1
ID=fig|6666666,13171,peg,686	1
ID=fig|6666666,13171,peg,687	1
ID=fig|6666666,13171,peg,688	1
ID=fig|6666666,13171,peg,689	1
ID=fig|6666666,13171,peg,690	1
ID=fig|6666666,13171,peg,691	1
ID=fig|6666666,13171,peg,692	1
ID=fig|6666666,13171,peg,693	1
ID=fig|6666666,13171,peg,694	1
ID=fig|6666666,13171,peg,695	1
ID=fig|6666666,13171,peg,696	1
ID=fig|6666666,13171,peg,697	1
ID=fig|6666666,13171,peg,698	1
ID=fig|6666666,13171,peg,699	1
ID=fig|6666666,13171,peg,700	1
ID=fig|6666666,13171,peg,701	1
ID=fig|6666666,13171,peg,702	1
ID=fig|6666666,13171,peg,703	1
ID=fig|6666666,13171,peg,704	1
ID=fig|6666666,13171,peg,705	1
ID=fig|6666666,13171,peg,706	1
ID=fig|6666666,13171,peg,707	1
ID=fig|6666666,13171,peg,708	1
ID=fig|6666666,13171,peg,709	1
ID=fig|6666666,13171,peg,710	1
ID=fig|6666666,13171,peg,711	1
ID=fig|6666666,13171,peg,712	1
ID=fig|6666666,13171,peg,713	1
ID=fig|6666666,13171,peg,714	1
ID=fig|6666666,13171,peg,715	1
ID=fig|6666666,13171,peg,716	1
ID=fig|6666666,13171,peg,717	1
ID=fig|6666666,13171,peg,718	1
ID=fig|6666666,13171,peg,719	1
ID=fig|6666666,13171,peg,720	1
ID=fig|6666666,13171,peg,721	1
ID=fig|6666666,13171,peg,722	1
ID=fig|6666666,13171,peg,723	1
ID=fig|6666666,13171,peg,724	1
ID=fig|6666666,13171,peg,725	1
ID=fig|6666666,13171,peg,726	1
ID=fig|6666666,13171,peg,727	1
ID=fig|6666666,13171,peg,728	1
ID=fig|6666666,13171,peg,729	1
ID=fig|6666666,13171,peg,730	1
ID=fig|6666666,13171,peg,731	1
ID=fig|6666666,13171,peg,732	1
ID=fig|6666666,13171,peg,733	1
ID=fig|6666666,13171,peg,734	1
ID=fig|6666666,13171,peg,735	1
ID=fig|6666666,13171,peg,736	1
ID=fig|6666666,13171,peg,737	1
ID=fig|6666666,13171,peg,738	1
ID=fig|6666666,13171,peg,739	1
ID=fig|6666666,13171,peg,740	1
ID=fig|6666666,13171,peg,741	1
ID=fig|6666666,13171,peg,742	1
ID=fig|6666666,13171,peg,743	1
ID=fig|6666666,13171,peg,744	1
ID=fig|6666666,13171,peg,745	1
ID=fig|6666666,13171,peg,746	1
ID=fig|6666666,13171,peg,747	1
ID=fig|6666666,13171,peg,748	1
ID=fig|6666666,13171,peg,749	1
ID=fig|6666666,13171,peg,750	1
ID=fig|6666666,13171,peg,751	1
ID=fig|6666666,13171,peg,752	1
ID=fig|6666666,13171,peg,753	1
ID=fig|6666666,13171,peg,754	1
ID=fig|6666666,13171,peg,755	1
ID=fig|6666666,13171,peg,756	1
ID=fig|6666666,13171,peg,757	1
ID=fig|6666666,13171,peg,758	1
ID=fig|6666666,13171,peg,759	1
ID=fig|6666666,13171,peg,760	1
ID=fig|6666666,13171,peg,761	1
ID=fig|6666666,13171,peg,762	1
ID=fig|6666666,13171,peg,763	1
ID=fig|6666666,13171,peg,764	1
ID=fig|6666666,13171,peg,765	1
ID=fig|6666666,13171,peg,766	1
ID=fig|6666666,13171,peg,767	1
ID=fig|6666666,13171,peg,768	1
ID=fig|6666666,13171,peg,769	1
ID=fig|6666666,13171,peg,770	1
ID=fig|6666666,13171,peg,771	1
ID=fig|6666666,13171,peg,772	1
ID=fig|6666666,13171,peg,773	1
ID=fig|6666666,13171,peg,774	1
ID=fig|6666666,13171,peg,775	1
ID=fig|6666666,13171,peg,776	1
ID=fig|6666666,13171,peg,777	1
ID=fig|6666666,13171,peg,778	1
ID=fig|6666666,13171,peg,779	1
ID=fig|6666666,13171,peg,780	1
ID=fig|6666666,13171,peg,781	1
ID=fig|6666666,13171,peg,782	1
ID=fig|6666666,13171,peg,783	1
ID=fig|6666666,13171,peg,784	1
ID=fig|6666666,13171,peg,785	1
ID=fig|6666666,13171,peg,786	1
ID=fig|6666666,13171,peg,787	1
ID=fig|6666666,13171,peg,788	1
ID=fig|6666666,13171,peg,789	1
ID=fig|6666666,13171,peg,790	1
ID=fig|6666666,13171,peg,791	1
ID=fig|6666666,13171,peg,792	1
ID=fig|6666666,13171,peg,793	1
ID=fig|6666666,13171,peg,794	1
ID=fig|6666666,13171,peg,795	1
ID=fig|6666666,13171,peg,796	1
ID=fig|6666666,13171,peg,797	1
ID=fig|6666666,13171,peg,798	1
ID=fig|6666666,13171,peg,799	1
ID=fig|6666666,13171,peg,800	1
ID=fig|6666666,13171,peg,801	1
ID=fig|6666666,13171,peg,802	1
ID=fig|6666666,13171,peg,803	1
ID=fig|6666666,13171,peg,804	1
ID=fig|6666666,13171,peg,805	1
ID=fig|6666666,13171,peg,806	1
ID=fig|6666666,13171,peg,807	1
ID=fig|6666666,13171,peg,808	1
ID=fig|6666666,13171,peg,809	1
ID=fig|6666666,13171,peg,810	1
ID=fig|6666666,13171,peg,811	1
ID=fig|6666666,13171,peg,812	1
ID=fig|6666666,13171,peg,813	1
ID=fig|6666666,13171,peg,814	1
ID=fig|6666666,13171,peg,815	1
ID=fig|6666666,13171,peg,816	1
ID=fig|6666666,13171,peg,817	1
ID=fig|6666666,13171,peg,818	1
ID=fig|6666666,13171,peg,819	1
ID=fig|6666666,13171,peg,820	1
ID=fig|6666666,13171,peg,821	1
ID=fig|6666666,13171,peg,822	1
ID=fig|6666666,13171,peg,823	1
ID=fig|6666666,13171,peg,824	1
ID=fig|6666666,13171,peg,825	1
ID=fig|6666666,13171,peg,826	1
ID=fig|6666666,13171,peg,827	1
ID=fig|6666666,13171,peg,828	1
ID=fig|6666666,13171,peg,829	1
ID=fig|6666666,13171,peg,830	1
ID=fig|6666666,13171,peg,831	1
ID=fig|6666666,13171,peg,832	1
ID=fig|6666666,13171,peg,833	1
ID=fig|6666666,13171,peg,834	1
ID=fig|6666666,13171,peg,835	1
ID=fig|6666666,13171,peg,836	1
ID=fig|6666666,13171,peg,837	1
ID=fig|6666666,13171,peg,838	1
ID=fig|6666666,13171,peg,839	1
ID=fig|6666666,13171,peg,840	1
ID=fig|6666666,13171,peg,841	1
ID=fig|6666666,13171,peg,842	1
ID=fig|6666666,13171,peg,843	1
ID=fig|6666666,13171,peg,844	1
ID=fig|6666666,13171,peg,845	1
ID=fig|6666666,13171,peg,846	1
ID=fig|6666666,13171,peg,847	1
ID=fig|6666666,13171,peg,848	1
ID=fig|6666666,13171,peg,849	1
ID=fig|6666666,13171,peg,850	1
ID=fig|6666666,13171,peg,851	1
ID=fig|6666666,13171,peg,852	1
ID=fig|6666666,13171,peg,853	1
ID=fig|6666666,13171,peg,854	1
ID=fig|6666666,13171,peg,855	1
ID=fig|6666666,13171,peg,856	1
ID=fig|6666666,13171,peg,857	1
ID=fig|6666666,13171,peg,858	1
ID=fig|6666666,13171,peg,859	1
ID=fig|6666666,13171,peg,860	1
ID=fig|6666666,13171,peg,861	1
ID=fig|6666666,13171,peg,862	1
ID=fig|6666666,13171,peg,863	1
ID=fig|6666666,13171,peg,864	1
ID=fig|6666666,13171,peg,865	1
ID=fig|6666666,13171,peg,866	1
ID=fig|6666666,13171,peg,867	1
ID=fig|6666666,13171,peg,868	1
ID=fig|6666666,13171,peg,869	1
ID=fig|6666666,13171,peg,870	1
ID=fig|6666666,13171,peg,871	1
ID=fig|6666666,13171,peg,872	1
ID=fig|6666666,13171,peg,873	1
ID=fig|6666666,13171,peg,874	1
ID=fig|6666666,13171,peg,875	1
ID=fig|6666666,13171,peg,876	1
ID=fig|6666666,13171,peg,877	1
ID=fig|6666666,13171,peg,878	1
ID=fig|6666666,13171,peg,879	1
ID=fig|6666666,13171,peg,880	1
ID=fig|6666666,13171,peg,881	1
ID=fig|6666666,13171,peg,882	1
ID=fig|6666666,13171,peg,883	1
ID=fig|6666666,13171,peg,884	1
ID=fig|6666666,13171,peg,885	1
ID=fig|6666666,13171,peg,886	1
ID=fig|6666666,13171,peg,887	1
ID=fig|6666666,13171,peg,888	1
ID=fig|6666666,13171,peg,889	1
ID=fig|6666666,13171,peg,890	1
ID=fig|6666666,13171,peg,891	1
ID=fig|6666666,13171,peg,892	1
ID=fig|6666666,13171,peg,893	1
ID=fig|6666666,13171,peg,894	1
ID=fig|6666666,13171,peg,895	1
ID=fig|6666666,13171,peg,896	1
ID=fig|6666666,13171,peg,897	1
ID=fig|6666666,13171,peg,898	1
ID=fig|6666666,13171,peg,899	1
ID=fig|6666666,13171,peg,900	1
ID=fig|6666666,13171,peg,901	1
ID=fig|6666666,13171,peg,902	1
ID=fig|6666666,13171,peg,903	1
ID=fig|6666666,13171,peg,904	1
ID=fig|6666666,13171,peg,905	1
ID=fig|6666666,13171,peg,906	1
ID=fig|6666666,13171,peg,907	1
ID=fig|6666666,13171,peg,908	1
ID=fig|6666666,13171,peg,909	1
ID=fig|6666666,13171,peg,910	1
ID=fig|6666666,13171,peg,911	1
ID=fig|6666666,13171,peg,912	1
ID=fig|6666666,13171,peg,913	1
ID=fig|6666666,13171,peg,914	1
ID=fig|6666666,13171,peg,915	1
ID=fig|6666666,13171,peg,916	1
ID=fig|6666666,13171,peg,917	1
ID=fig|6666666,13171,peg,918	1
ID=fig|6666666,13171,peg,919	1
ID=fig|6666666,13171,peg,920	1
ID=fig|6666666,13171,peg,921	1
ID=fig|6666666,13171,peg,922	1
ID=fig|6666666,13171,peg,923	1
ID=fig|6666666,13171,peg,924	1
ID=fig|6666666,13171,peg,925	1
ID=fig|6666666,13171,peg,926	1
ID=fig|6666666,13171,peg,927	1
ID=fig|6666666,13171,peg,928	1
ID=fig|6666666,13171,peg,929	1
ID=fig|6666666,13171,peg,930	1
ID=fig|6666666,13171,peg,931	1
ID=fig|6666666,13171,peg,932	1
ID=fig|6666666,13171,peg,933	1
ID=fig|6666666,13171,peg,934	1
ID=fig|6666666,13171,peg,935	1
ID=fig|6666666,13171,peg,936	1
ID=fig|6666666,13171,peg,937	1
ID=fig|6666666,13171,peg,938	1
ID=fig|6666666,13171,peg,939	1
ID=fig|6666666,13171,peg,940	1
ID=fig|6666666,13171,peg,941	1
ID=fig|6666666,13171,peg,942	1
ID=fig|6666666,13171,peg,943	1
ID=fig|6666666,13171,peg,944	1
ID=fig|6666666,13171,peg,945	1
ID=fig|6666666,13171,peg,946	1
ID=fig|6666666,13171,peg,947	1
ID=fig|6666666,13171,peg,948	1
ID=fig|6666666,13171,peg,949	1
ID=fig|6666666,13171,peg,950	1
ID=fig|6666666,13171,peg,951	1
ID=fig|6666666,13171,peg,952	1
ID=fig|6666666,13171,peg,953	1
ID=fig|6666666,13171,peg,954	1
ID=fig|6666666,13171,peg,955	1
ID=fig|6666666,13171,peg,956	1
ID=fig|6666666,13171,peg,957	1
ID=fig|6666666,13171,peg,958	1
ID=fig|6666666,13171,peg,959	1
ID=fig|6666666,13171,peg,960	1
ID=fig|6666666,13171,peg,961	1
ID=fig|6666666,13171,peg,962	1
ID=fig|6666666,13171,peg,963	1
ID=fig|6666666,13171,peg,964	1
ID=fig|6666666,13171,peg,965	1
ID=fig|6666666,13171,peg,966	1
ID=fig|6666666,13171,peg,967	1
ID=fig|6666666,13171,peg,968	1
ID=fig|6666666,13171,peg,969	1
ID=fig|6666666,13171,peg,970	1
ID=fig|6666666,13171,peg,971	1
ID=fig|6666666,13171,peg,972	1
ID=fig|6666666,13171,peg,973	1
ID=fig|6666666,13171,peg,974	1
ID=fig|6666666,13171,peg,975	1
ID=fig|6666666,13171,peg,976	1
ID=fig|6666666,13171,peg,977	1
ID=fig|6666666,13171,peg,978	1
ID=fig|6666666,13171,peg,979	1
ID=fig|6666666,13171,peg,980	1
ID=fig|6666666,13171,peg,981	1
ID=fig|6666666,13171,peg,982	1
ID=fig|6666666,13171,peg,983	1
ID=fig|6666666,13171,peg,984	1
ID=fig|6666666,13171,peg,985	1
ID=fig|6666666,13171,peg,986	1
ID=fig|6666666,13171,peg,987	1
ID=fig|6666666,13171,peg,988	1
ID=fig|6666666,13171,peg,989	1
ID=fig|6666666,13171,peg,990	1
ID=fig|6666666,13171,peg,991	1
ID=fig|6666666,13171,peg,992	1
ID=fig|6666666,13171,peg,993	1
ID=fig|6666666,13171,peg,994	1
ID=fig|6666666,13171,peg,995	1
ID=fig|6666666,13171,peg,996	1
ID=fig|6666666,13171,peg,997	1
ID=fig|6666666,13171,peg,998	1
ID=fig|6666666,13171,peg,999	1
ID=fig|6666666,13171,peg,1000	1
ID=fig|6666666,13171,peg,1001	1
ID=fig|6666666,13171,peg,1002	1
ID=fig|6666666,13171,peg,1003	1
ID=fig|6666666,13171,peg,1004	1
ID=fig|6666666,13171,peg,1005	1
ID=fig|6666666,13171,peg,1006	1
ID=fig|6666666,13171,peg,1007	1
ID=fig|6666666,13171,peg,1008	1
ID=fig|6666666,13171,peg,1009	1
ID=fig|6666666,13171,peg,1010	1
ID=fig|6666666,13171,peg,1011	1
ID=fig|6666666,13171,peg,1012	1
ID=fig|6666666,13171,peg,1013	1
ID=fig|6666666,13171,peg,1014	1
ID=fig|6666666,13171,peg,1015	1
ID=fig|6666666,13171,peg,1016	1
ID=fig|6666666,13171,peg,1017	1
ID=fig|6666666,13171,peg,1018	1
ID=fig|6666666,13171,peg,1019	1
ID=fig|6666666,13171,peg,1020	1
ID=fig|6666666,13171,peg,1021	1
ID=fig|6666666,13171,peg,1022	1
ID=fig|6666666,13171,peg,1023	1
ID=fig|6666666,13171,peg,1024	1
ID=fig|6666666,13171,peg,1025	1
ID=fig|6666666,13171,peg,1026	1
ID=fig|6666666,13171,peg,1027	1
ID=fig|6666666,13171,peg,1028	1
ID=fig|6666666,13171,peg,1029	1
ID=fig|6666666,13171,peg,1030	1
ID=fig|6666666,13171,peg,1031	1
ID=fig|6666666,13171,peg,1032	1
ID=fig|6666666,13171,peg,1033	1
ID=fig|6666666,13171,peg,1034	1
ID=fig|6666666,13171,peg,1035	1
ID=fig|6666666,13171,peg,1036	1
ID=fig|6666666,13171,peg,1037	1
ID=fig|6666666,13171,peg,1038	1
ID=fig|6666666,13171,peg,1039	1
ID=fig|6666666,13171,peg,1040	1
ID=fig|6666666,13171,peg,1041	1
ID=fig|6666666,13171,peg,1042	1
ID=fig|6666666,13171,peg,1043	1
ID=fig|6666666,13171,peg,1044	1
ID=fig|6666666,13171,peg,1045	1
ID=fig|6666666,13171,peg,1046	1
ID=fig|6666666,13171,peg,1047	1
ID=fig|6666666,13171,peg,1048	1
ID=fig|6666666,13171,peg,1049	1
ID=fig|6666666,13171,peg,1050	1
ID=fig|6666666,13171,peg,1051	1
ID=fig|6666666,13171,peg,1052	1
ID=fig|6666666,13171,peg,1053	1
ID=fig|6666666,13171,peg,1054	1
ID=fig|6666666,13171,peg,1055	1
ID=fig|6666666,13171,peg,1056	1
ID=fig|6666666,13171,peg,1057	1
ID=fig|6666666,13171,peg,1058	1
ID=fig|6666666,13171,peg,1059	1
ID=fig|6666666,13171,peg,1060	1
ID=fig|6666666,13171,peg,1061	1
ID=fig|6666666,13171,peg,1062	1
ID=fig|6666666,13171,peg,1063	1
ID=fig|6666666,13171,peg,1064	1
ID=fig|6666666,13171,peg,1065	1
ID=fig|6666666,13171,peg,1066	1
ID=fig|6666666,13171,peg,1067	1
ID=fig|6666666,13171,peg,1068	1
ID=fig|6666666,13171,peg,1069	1
ID=fig|6666666,13171,peg,1070	1
ID=fig|6666666,13171,peg,1071	1
ID=fig|6666666,13171,peg,1072	1
ID=fig|6666666,13171,peg,1073	1
ID=fig|6666666,13171,peg,1074	1
ID=fig|6666666,13171,peg,1075	1
ID=fig|6666666,13171,peg,1076	1
ID=fig|6666666,13171,peg,1077	1
ID=fig|6666666,13171,peg,1078	1
ID=fig|6666666,13171,peg,1079	1
ID=fig|6666666,13171,peg,1080	1
ID=fig|6666666,13171,peg,1081	1
ID=fig|6666666,13171,peg,1082	1
ID=fig|6666666,13171,peg,1083	1
ID=fig|6666666,13171,peg,1084	1
ID=fig|6666666,13171,peg,1085	1
ID=fig|6666666,13171,peg,1086	1
ID=fig|6666666,13171,peg,1087	1
ID=fig|6666666,13171,peg,1088	1
ID=fig|6666666,13171,peg,1089	1
ID=fig|6666666,13171,peg,1090	1
ID=fig|6666666,13171,peg,1091	1
ID=fig|6666666,13171,peg,1092	1
ID=fig|6666666,13171,peg,1093	1
ID=fig|6666666,13171,peg,1094	1
ID=fig|6666666,13171,peg,1095	1
ID=fig|6666666,13171,peg,1096	1
ID=fig|6666666,13171,peg,1097	1
ID=fig|6666666,13171,peg,1098	1
ID=fig|6666666,13171,peg,1099	1
ID=fig|6666666,13171,peg,1100	1
ID=fig|6666666,13171,peg,1101	1
ID=fig|6666666,13171,peg,1102	1
ID=fig|6666666,13171,peg,1103	1
ID=fig|6666666,13171,peg,1104	1
ID=fig|6666666,13171,peg,1105	1
ID=fig|6666666,13171,peg,1106	1
ID=fig|6666666,13171,peg,1107	1
ID=fig|6666666,13171,peg,1108	1
ID=fig|6666666,13171,peg,1109	1
ID=fig|6666666,13171,peg,1110	1
ID=fig|6666666,13171,peg,1111	1
ID=fig|6666666,13171,peg,1112	1
ID=fig|6666666,13171,peg,1113	1
ID=fig|6666666,13171,peg,1114	1
ID=fig|6666666,13171,peg,1115	1
ID=fig|6666666,13171,peg,1116	1
ID=fig|6666666,13171,peg,1117	1
ID=fig|6666666,13171,peg,1118	1
ID=fig|6666666,13171,peg,1119	1
ID=fig|6666666,13171,peg,1120	1
ID=fig|6666666,13171,peg,1121	1
ID=fig|6666666,13171,peg,1122	1
ID=fig|6666666,13171,peg,1123	1
ID=fig|6666666,13171,peg,1124	1
ID=fig|6666666,13171,peg,1125	1
ID=fig|6666666,13171,peg,1126	1
ID=fig|6666666,13171,peg,1127	1
ID=fig|6666666,13171,peg,1128	1
ID=fig|6666666,13171,peg,1129	1
ID=fig|6666666,13171,peg,1130	1
ID=fig|6666666,13171,peg,1131	1
ID=fig|6666666,13171,peg,1132	1
ID=fig|6666666,13171,peg,1133	1
ID=fig|6666666,13171,peg,1134	1
ID=fig|6666666,13171,peg,1135	1
ID=fig|6666666,13171,peg,1136	1
ID=fig|6666666,13171,peg,1137	1
ID=fig|6666666,13171,peg,1138	1
ID=fig|6666666,13171,peg,1139	1
ID=fig|6666666,13171,peg,1140	1
ID=fig|6666666,13171,peg,1141	1
ID=fig|6666666,13171,peg,1142	1
ID=fig|6666666,13171,peg,1143	1
ID=fig|6666666,13171,peg,1144	1
ID=fig|6666666,13171,peg,1145	1
ID=fig|6666666,13171,peg,1146	1
ID=fig|6666666,13171,peg,1147	1
ID=fig|6666666,13171,peg,1148	1
ID=fig|6666666,13171,peg,1149	1
ID=fig|6666666,13171,peg,1150	1
ID=fig|6666666,13171,peg,1151	1
ID=fig|6666666,13171,peg,1152	1
ID=fig|6666666,13171,peg,1153	1
ID=fig|6666666,13171,peg,1154	1
ID=fig|6666666,13171,peg,1155	1
ID=fig|6666666,13171,peg,1156	1
ID=fig|6666666,13171,peg,1157	1
ID=fig|6666666,13171,peg,1158	1
ID=fig|6666666,13171,peg,1159	1
ID=fig|6666666,13171,peg,1160	1
ID=fig|6666666,13171,peg,1161	1
ID=fig|6666666,13171,peg,1162	1
ID=fig|6666666,13171,peg,1163	1
ID=fig|6666666,13171,peg,1164	1
ID=fig|6666666,13171,peg,1165	1
ID=fig|6666666,13171,peg,1166	1
ID=fig|6666666,13171,peg,1167	1
ID=fig|6666666,13171,peg,1168	1
ID=fig|6666666,13171,peg,1169	1
ID=fig|6666666,13171,peg,1170	1
ID=fig|6666666,13171,peg,1171	1
ID=fig|6666666,13171,peg,1172	1
ID=fig|6666666,13171,peg,1173	1
ID=fig|6666666,13171,peg,1174	1
ID=fig|6666666,13171,peg,1175	1
ID=fig|6666666,13171,peg,1176	1
ID=fig|6666666,13171,peg,1177	1
ID=fig|6666666,13171,peg,1178	1
ID=fig|6666666,13171,peg,1179	1
ID=fig|6666666,13171,peg,1180	1
ID=fig|6666666,13171,peg,1181	1
ID=fig|6666666,13171,peg,1182	1
ID=fig|6666666,13171,peg,1183	1
ID=fig|6666666,13171,peg,1184	1
ID=fig|6666666,13171,peg,1185	1
ID=fig|6666666,13171,peg,1186	1
ID=fig|6666666,13171,peg,1187	1
ID=fig|6666666,13171,peg,1188	1
ID=fig|6666666,13171,peg,1189	1
ID=fig|6666666,13171,peg,1190	1
ID=fig|6666666,13171,peg,1191	1
ID=fig|6666666,13171,peg,1192	1
ID=fig|6666666,13171,peg,1193	1
ID=fig|6666666,13171,peg,1194	1
ID=fig|6666666,13171,peg,1195	1
ID=fig|6666666,13171,peg,1196	1
ID=fig|6666666,13171,peg,1197	1
ID=fig|6666666,13171,peg,1198	1
ID=fig|6666666,13171,peg,1199	1
ID=fig|6666666,13171,peg,1200	1
ID=fig|6666666,13171,peg,1201	1
ID=fig|6666666,13171,peg,1202	1
ID=fig|6666666,13171,peg,1203	1
ID=fig|6666666,13171,peg,1204	1
ID=fig|6666666,13171,peg,1205	1
ID=fig|6666666,13171,peg,1206	1
ID=fig|6666666,13171,peg,1207	1
ID=fig|6666666,13171,peg,1208	1
ID=fig|6666666,13171,peg,1209	1
ID=fig|6666666,13171,peg,1210	1
ID=fig|6666666,13171,peg,1211	1
ID=fig|6666666,13171,peg,1212	1
ID=fig|6666666,13171,peg,1213	1
ID=fig|6666666,13171,peg,1214	1
ID=fig|6666666,13171,peg,1215	1
ID=fig|6666666,13171,peg,1216	1
ID=fig|6666666,13171,peg,1217	1
ID=fig|6666666,13171,peg,1218	1
ID=fig|6666666,13171,peg,1219	1
ID=fig|6666666,13171,peg,1220	1
ID=fig|6666666,13171,peg,1221	1
ID=fig|6666666,13171,peg,1222	1
ID=fig|6666666,13171,peg,1223	1
ID=fig|6666666,13171,peg,1224	1
ID=fig|6666666,13171,peg,1225	1
ID=fig|6666666,13171,peg,1226	1
ID=fig|6666666,13171,peg,1227	1
ID=fig|6666666,13171,peg,1228	1
ID=fig|6666666,13171,peg,1229	1
ID=fig|6666666,13171,peg,1230	1
ID=fig|6666666,13171,peg,1231	1
ID=fig|6666666,13171,peg,1232	1
ID=fig|6666666,13171,peg,1233	1
ID=fig|6666666,13171,peg,1234	1
ID=fig|6666666,13171,peg,1235	1
ID=fig|6666666,13171,peg,1236	1
ID=fig|6666666,13171,peg,1237	1
ID=fig|6666666,13171,peg,1238	1
ID=fig|6666666,13171,peg,1239	1
ID=fig|6666666,13171,peg,1240	1
ID=fig|6666666,13171,peg,1241	1
ID=fig|6666666,13171,peg,1242	1
ID=fig|6666666,13171,peg,1243	1
ID=fig|6666666,13171,peg,1244	1
ID=fig|6666666,13171,peg,1245	1
ID=fig|6666666,13171,peg,1246	1
ID=fig|6666666,13171,peg,1247	1
ID=fig|6666666,13171,peg,1248	1
ID=fig|6666666,13171,peg,1249	1
ID=fig|6666666,13171,peg,1250	1
ID=fig|6666666,13171,peg,1251	1
ID=fig|6666666,13171,peg,1252	1
ID=fig|6666666,13171,peg,1253	1
ID=fig|6666666,13171,peg,1254	1
ID=fig|6666666,13171,peg,1255	1
ID=fig|6666666,13171,peg,1256	1
ID=fig|6666666,13171,peg,1257	1
ID=fig|6666666,13171,peg,1258	1
ID=fig|6666666,13171,peg,1259	1
ID=fig|6666666,13171,peg,1260	1
ID=fig|6666666,13171,peg,1261	1
ID=fig|6666666,13171,peg,1262	1
ID=fig|6666666,13171,peg,1263	1
ID=fig|6666666,13171,peg,1264	1
ID=fig|6666666,13171,peg,1265	1
ID=fig|6666666,13171,peg,1266	1
ID=fig|6666666,13171,peg,1267	1
ID=fig|6666666,13171,peg,1268	1
ID=fig|6666666,13171,peg,1269	1
ID=fig|6666666,13171,peg,1270	1
ID=fig|6666666,13171,peg,1271	1
ID=fig|6666666,13171,peg,1272	1
ID=fig|6666666,13171,peg,1273	1
ID=fig|6666666,13171,peg,1274	1
ID=fig|6666666,13171,peg,1275	1
ID=fig|6666666,13171,peg,1276	1
ID=fig|6666666,13171,peg,1277	1
ID=fig|6666666,13171,peg,1278	1
ID=fig|6666666,13171,peg,1279	1
ID=fig|6666666,13171,peg,1280	1
ID=fig|6666666,13171,peg,1281	1
ID=fig|6666666,13171,peg,1282	1
ID=fig|6666666,13171,peg,1283	1
ID=fig|6666666,13171,peg,1284	1
ID=fig|6666666,13171,peg,1285	1
ID=fig|6666666,13171,peg,1286	1
ID=fig|6666666,13171,peg,1287	1
ID=fig|6666666,13171,peg,1288	1
ID=fig|6666666,13171,peg,1289	1
ID=fig|6666666,13171,peg,1290	1
ID=fig|6666666,13171,peg,1291	1
ID=fig|6666666,13171,peg,1292	1
ID=fig|6666666,13171,peg,1293	1
ID=fig|6666666,13171,peg,1294	1
ID=fig|6666666,13171,peg,1295	1
ID=fig|6666666,13171,peg,1296	1
ID=fig|6666666,13171,peg,1297	1
ID=fig|6666666,13171,peg,1298	1
ID=fig|6666666,13171,peg,1299	1
ID=fig|6666666,13171,peg,1300	1
ID=fig|6666666,13171,peg,1301	1
ID=fig|6666666,13171,peg,1302	1
ID=fig|6666666,13171,peg,1303	1
ID=fig|6666666,13171,peg,1304	1
ID=fig|6666666,13171,peg,1305	1
ID=fig|6666666,13171,peg,1306	1
ID=fig|6666666,13171,peg,1307	1
ID=fig|6666666,13171,peg,1308	1
ID=fig|6666666,13171,peg,1309	1
ID=fig|6666666,13171,peg,1310	1
ID=fig|6666666,13171,peg,1311	1
ID=fig|6666666,13171,peg,1312	1
ID=fig|6666666,13171,peg,1313	1
ID=fig|6666666,13171,peg,1314	1
ID=fig|6666666,13171,peg,1315	1
ID=fig|6666666,13171,peg,1316	1
ID=fig|6666666,13171,peg,1317	1
ID=fig|6666666,13171,peg,1318	1
ID=fig|6666666,13171,peg,1319	1
ID=fig|6666666,13171,peg,1320	1
ID=fig|6666666,13171,peg,1321	1
ID=fig|6666666,13171,peg,1322	1
ID=fig|6666666,13171,peg,1323	1
ID=fig|6666666,13171,peg,1324	1
ID=fig|6666666,13171,peg,1325	1
ID=fig|6666666,13171,peg,1326	1
ID=fig|6666666,13171,peg,1327	1
ID=fig|6666666,13171,peg,1328	1
ID=fig|6666666,13171,peg,1329	1
ID=fig|6666666,13171,peg,1330	1
ID=fig|6666666,13171,peg,1331	1
ID=fig|6666666,13171,peg,1332	1
ID=fig|6666666,13171,peg,1333	1
ID=fig|6666666,13171,peg,1334	1
ID=fig|6666666,13171,peg,1335	1
ID=fig|6666666,13171,peg,1336	1
ID=fig|6666666,13171,peg,1337	1
ID=fig|6666666,13171,peg,1338	1
ID=fig|6666666,13171,peg,1339	1
ID=fig|6666666,13171,peg,1340	1
ID=fig|6666666,13171,peg,1341	1
ID=fig|6666666,13171,peg,1342	1
ID=fig|6666666,13171,peg,1343	1
ID=fig|6666666,13171,peg,1344	1
ID=fig|6666666,13171,peg,1345	1
ID=fig|6666666,13171,peg,1346	1
ID=fig|6666666,13171,peg,1347	1
ID=fig|6666666,13171,peg,1348	1
ID=fig|6666666,13171,peg,1349	1
ID=fig|6666666,13171,peg,1350	1
ID=fig|6666666,13171,peg,1351	1
ID=fig|6666666,13171,peg,1352	1
ID=fig|6666666,13171,peg,1353	1
ID=fig|6666666,13171,peg,1354	1
ID=fig|6666666,13171,peg,1355	1
ID=fig|6666666,13171,peg,1356	1
ID=fig|6666666,13171,peg,1357	1
ID=fig|6666666,13171,peg,1358	1
ID=fig|6666666,13171,peg,1359	1
ID=fig|6666666,13171,peg,1360	1
ID=fig|6666666,13171,peg,1361	1
ID=fig|6666666,13171,peg,1362	1
ID=fig|6666666,13171,peg,1363	1
ID=fig|6666666,13171,peg,1364	1
ID=fig|6666666,13171,peg,1365	1
ID=fig|6666666,13171,peg,1366	1
ID=fig|6666666,13171,peg,1367	1
ID=fig|6666666,13171,peg,1368	1
ID=fig|6666666,13171,peg,1369	1
ID=fig|6666666,13171,peg,1370	1
ID=fig|6666666,13171,peg,1371	1
ID=fig|6666666,13171,peg,1372	1
ID=fig|6666666,13171,peg,1373	1
ID=fig|6666666,13171,peg,1374	1
ID=fig|6666666,13171,peg,1375	1
ID=fig|6666666,13171,peg,1376	1
ID=fig|6666666,13171,peg,1377	1
ID=fig|6666666,13171,peg,1378	1
ID=fig|6666666,13171,peg,1379	1
ID=fig|6666666,13171,peg,1380	1
ID=fig|6666666,13171,peg,1381	1
ID=fig|6666666,13171,peg,1382	1
ID=fig|6666666,13171,peg,1383	1
ID=fig|6666666,13171,peg,1384	1
ID=fig|6666666,13171,peg,1385	1
ID=fig|6666666,13171,peg,1386	1
ID=fig|6666666,13171,peg,1387	1
ID=fig|6666666,13171,peg,1388	1
ID=fig|6666666,13171,peg,1389	1
ID=fig|6666666,13171,peg,1390	1
ID=fig|6666666,13171,peg,1391	1
ID=fig|6666666,13171,peg,1392	1
ID=fig|6666666,13171,peg,1393	1
ID=fig|6666666,13171,peg,1394	1
ID=fig|6666666,13171,peg,1395	1
ID=fig|6666666,13171,peg,1396	1
ID=fig|6666666,13171,peg,1397	1
ID=fig|6666666,13171,peg,1398	1
ID=fig|6666666,13171,peg,1399	1
ID=fig|6666666,13171,peg,1400	1
ID=fig|6666666,13171,peg,1401	1
ID=fig|6666666,13171,peg,1402	1
ID=fig|6666666,13171,peg,1403	1
ID=fig|6666666,13171,peg,1404	1
ID=fig|6666666,13171,peg,1405	1
ID=fig|6666666,13171,peg,1406	1
ID=fig|6666666,13171,peg,1407	1
ID=fig|6666666,13171,peg,1408	1
ID=fig|6666666,13171,peg,1409	1
ID=fig|6666666,13171,peg,1410	1
ID=fig|6666666,13171,peg,1411	1
ID=fig|6666666,13171,peg,1412	1
ID=fig|6666666,13171,peg,1413	1
ID=fig|6666666,13171,peg,1414	1
ID=fig|6666666,13171,peg,1415	1
ID=fig|6666666,13171,peg,1416	1
ID=fig|6666666,13171,peg,1417	1
ID=fig|6666666,13171,peg,1418	1
ID=fig|6666666,13171,peg,1419	1
ID=fig|6666666,13171,peg,1420	1
ID=fig|6666666,13171,peg,1421	1
ID=fig|6666666,13171,peg,1422	1
ID=fig|6666666,13171,peg,1423	1
ID=fig|6666666,13171,peg,1424	1
ID=fig|6666666,13171,peg,1425	1
ID=fig|6666666,13171,peg,1426	1
ID=fig|6666666,13171,peg,1427	1
ID=fig|6666666,13171,peg,1428	1
ID=fig|6666666,13171,peg,1429	1
ID=fig|6666666,13171,peg,1430	1
ID=fig|6666666,13171,peg,1431	1
ID=fig|6666666,13171,peg,1432	1
ID=fig|6666666,13171,peg,1433	1
ID=fig|6666666,13171,peg,1434	1
ID=fig|6666666,13171,peg,1435	1
ID=fig|6666666,13171,peg,1436	1
ID=fig|6666666,13171,peg,1437	1
ID=fig|6666666,13171,peg,1438	1
ID=fig|6666666,13171,peg,1439	1
ID=fig|6666666,13171,peg,1440	1
ID=fig|6666666,13171,peg,1441	1
ID=fig|6666666,13171,peg,1442	1
ID=fig|6666666,13171,peg,1443	1
ID=fig|6666666,13171,peg,1444	1
ID=fig|6666666,13171,peg,1445	1
ID=fig|6666666,13171,peg,1446	1
ID=fig|6666666,13171,peg,1447	1
ID=fig|6666666,13171,peg,1448	1
ID=fig|6666666,13171,peg,1449	1
ID=fig|6666666,13171,peg,1450	1
ID=fig|6666666,13171,peg,1451	1
ID=fig|6666666,13171,peg,1452	1
ID=fig|6666666,13171,peg,1453	1
ID=fig|6666666,13171,peg,1454	1
ID=fig|6666666,13171,peg,1455	1
ID=fig|6666666,13171,peg,1456	1
ID=fig|6666666,13171,peg,1457	1
ID=fig|6666666,13171,peg,1458	1
ID=fig|6666666,13171,peg,1459	1
ID=fig|6666666,13171,peg,1460	1
ID=fig|6666666,13171,peg,1461	1
ID=fig|6666666,13171,peg,1462	1
ID=fig|6666666,13171,peg,1463	1
ID=fig|6666666,13171,peg,1464	1
ID=fig|6666666,13171,peg,1465	1
ID=fig|6666666,13171,peg,1466	1
ID=fig|6666666,13171,peg,1467	1
ID=fig|6666666,13171,peg,1468	1
ID=fig|6666666,13171,peg,1469	1
ID=fig|6666666,13171,peg,1470	1
ID=fig|6666666,13171,peg,1471	1
ID=fig|6666666,13171,peg,1472	1
ID=fig|6666666,13171,peg,1473	1
ID=fig|6666666,13171,peg,1474	1
ID=fig|6666666,13171,peg,1475	1
ID=fig|6666666,13171,peg,1476	1
ID=fig|6666666,13171,peg,1477	1
ID=fig|6666666,13171,peg,1478	1
ID=fig|6666666,13171,peg,1479	1
ID=fig|6666666,13171,peg,1480	1
ID=fig|6666666,13171,peg,1481	1
ID=fig|6666666,13171,peg,1482	1
ID=fig|6666666,13171,peg,1483	1
ID=fig|6666666,13171,peg,1484	1
ID=fig|6666666,13171,peg,1485	1
ID=fig|6666666,13171,peg,1486	1
ID=fig|6666666,13171,peg,1487	1
ID=fig|6666666,13171,peg,1488	1
ID=fig|6666666,13171,peg,1489	1
ID=fig|6666666,13171,peg,1490	1
ID=fig|6666666,13171,peg,1491	1
ID=fig|6666666,13171,peg,1492	1
ID=fig|6666666,13171,peg,1493	1
ID=fig|6666666,13171,peg,1494	1
ID=fig|6666666,13171,peg,1495	1
ID=fig|6666666,13171,peg,1496	1
ID=fig|6666666,13171,peg,1497	1
ID=fig|6666666,13171,peg,1498	1
ID=fig|6666666,13171,peg,1499	1
ID=fig|6666666,13171,peg,1500	1
ID=fig|6666666,13171,peg,1501	1
ID=fig|6666666,13171,peg,1502	1
ID=fig|6666666,13171,peg,1503	1
ID=fig|6666666,13171,peg,1504	1
ID=fig|6666666,13171,peg,1505	1
ID=fig|6666666,13171,peg,1506	1
ID=fig|6666666,13171,peg,1507	1
ID=fig|6666666,13171,peg,1508	1
ID=fig|6666666,13171,peg,1509	1
ID=fig|6666666,13171,peg,1510	1
ID=fig|6666666,13171,peg,1511	1
ID=fig|6666666,13171,peg,1512	1
ID=fig|6666666,13171,peg,1513	1
ID=fig|6666666,13171,peg,1514	1
ID=fig|6666666,13171,peg,1515	1
ID=fig|6666666,13171,peg,1516	1
ID=fig|6666666,13171,peg,1517	1
ID=fig|6666666,13171,peg,1518	1
ID=fig|6666666,13171,peg,1519	1
ID=fig|6666666,13171,peg,1520	1
ID=fig|6666666,13171,peg,1521	1
ID=fig|6666666,13171,peg,1522	1
ID=fig|6666666,13171,peg,1523	1
ID=fig|6666666,13171,peg,1524	1
ID=fig|6666666,13171,peg,1525	1
ID=fig|6666666,13171,peg,1526	1
ID=fig|6666666,13171,peg,1527	1
ID=fig|6666666,13171,peg,1528	1
ID=fig|6666666,13171,peg,1529	1
ID=fig|6666666,13171,peg,1530	1
ID=fig|6666666,13171,peg,1531	1
ID=fig|6666666,13171,peg,1532	1
ID=fig|6666666,13171,peg,1533	1
ID=fig|6666666,13171,peg,1534	1
ID=fig|6666666,13171,peg,1535	1
ID=fig|6666666,13171,peg,1536	1
ID=fig|6666666,13171,peg,1537	1
ID=fig|6666666,13171,peg,1538	1
ID=fig|6666666,13171,peg,1539	1
ID=fig|6666666,13171,peg,1540	1
ID=fig|6666666,13171,peg,1541	1
ID=fig|6666666,13171,peg,1542	1
ID=fig|6666666,13171,peg,1543	1
ID=fig|6666666,13171,peg,1544	1
ID=fig|6666666,13171,peg,1545	1
ID=fig|6666666,13171,peg,1546	1
ID=fig|6666666,13171,peg,1547	1
ID=fig|6666666,13171,peg,1548	1
ID=fig|6666666,13171,peg,1549	1
ID=fig|6666666,13171,peg,1550	1
ID=fig|6666666,13171,peg,1551	1
ID=fig|6666666,13171,peg,1552	1
ID=fig|6666666,13171,peg,1553	1
ID=fig|6666666,13171,peg,1554	1
ID=fig|6666666,13171,peg,1555	1
ID=fig|6666666,13171,peg,1556	1
ID=fig|6666666,13171,peg,1557	1
ID=fig|6666666,13171,peg,1558	1
ID=fig|6666666,13171,peg,1559	1
ID=fig|6666666,13171,peg,1560	1
ID=fig|6666666,13171,peg,1561	1
ID=fig|6666666,13171,peg,1562	1
ID=fig|6666666,13171,peg,1563	1
ID=fig|6666666,13171,peg,1564	1
ID=fig|6666666,13171,peg,1565	1
ID=fig|6666666,13171,peg,1566	1
ID=fig|6666666,13171,peg,1567	1
ID=fig|6666666,13171,peg,1568	1
ID=fig|6666666,13171,peg,1569	1
ID=fig|6666666,13171,peg,1570	1
ID=fig|6666666,13171,peg,1571	1
ID=fig|6666666,13171,peg,1572	1
ID=fig|6666666,13171,peg,1573	1
ID=fig|6666666,13171,peg,1574	1
ID=fig|6666666,13171,peg,1575	1
ID=fig|6666666,13171,peg,1576	1
ID=fig|6666666,13171,peg,1577	1
ID=fig|6666666,13171,peg,1578	1
ID=fig|6666666,13171,peg,1579	1
ID=fig|6666666,13171,peg,1580	1
ID=fig|6666666,13171,peg,1581	1
ID=fig|6666666,13171,peg,1582	1
ID=fig|6666666,13171,peg,1583	1
ID=fig|6666666,13171,peg,1584	1
ID=fig|6666666,13171,peg,1585	1
ID=fig|6666666,13171,peg,1586	1
ID=fig|6666666,13171,peg,1587	1
ID=fig|6666666,13171,peg,1588	1
ID=fig|6666666,13171,peg,1589	1
ID=fig|6666666,13171,peg,1590	1
ID=fig|6666666,13171,peg,1591	1
ID=fig|6666666,13171,peg,1592	1
ID=fig|6666666,13171,peg,1593	1
ID=fig|6666666,13171,peg,1594	1
ID=fig|6666666,13171,peg,1595	1
ID=fig|6666666,13171,peg,1596	1
ID=fig|6666666,13171,peg,1597	1
ID=fig|6666666,13171,peg,1598	1
ID=fig|6666666,13171,peg,1599	1
ID=fig|6666666,13171,peg,1600	1
ID=fig|6666666,13171,peg,1601	1
ID=fig|6666666,13171,peg,1602	1
ID=fig|6666666,13171,peg,1603	1
ID=fig|6666666,13171,peg,1604	1
ID=fig|6666666,13171,peg,1605	1
ID=fig|6666666,13171,peg,1606	1
ID=fig|6666666,13171,peg,1607	1
ID=fig|6666666,13171,peg,1608	1
ID=fig|6666666,13171,peg,1609	1
ID=fig|6666666,13171,peg,1610	1
ID=fig|6666666,13171,peg,1611	1
ID=fig|6666666,13171,peg,1612	1
ID=fig|6666666,13171,peg,1613	1
ID=fig|6666666,13171,peg,1614	1
ID=fig|6666666,13171,peg,1615	1
ID=fig|6666666,13171,peg,1616	1
ID=fig|6666666,13171,peg,1617	1
ID=fig|6666666,13171,peg,1618	1
ID=fig|6666666,13171,peg,1619	1
ID=fig|6666666,13171,peg,1620	1
ID=fig|6666666,13171,peg,1621	1
ID=fig|6666666,13171,peg,1622	1
ID=fig|6666666,13171,peg,1623	1
ID=fig|6666666,13171,peg,1624	1
ID=fig|6666666,13171,peg,1625	1
ID=fig|6666666,13171,peg,1626	1
ID=fig|6666666,13171,peg,1627	1
ID=fig|6666666,13171,peg,1628	1
ID=fig|6666666,13171,peg,1629	1
ID=fig|6666666,13171,peg,1630	1
ID=fig|6666666,13171,peg,1631	1
ID=fig|6666666,13171,peg,1632	1
ID=fig|6666666,13171,peg,1633	1
ID=fig|6666666,13171,peg,1634	1
ID=fig|6666666,13171,peg,1635	1
ID=fig|6666666,13171,peg,1636	1
ID=fig|6666666,13171,peg,1637	1
ID=fig|6666666,13171,peg,1638	1
ID=fig|6666666,13171,peg,1639	1
ID=fig|6666666,13171,peg,1640	1
ID=fig|6666666,13171,peg,1641	1
ID=fig|6666666,13171,peg,1642	1
ID=fig|6666666,13171,peg,1643	1
ID=fig|6666666,13171,peg,1644	1
ID=fig|6666666,13171,peg,1645	1
ID=fig|6666666,13171,peg,1646	1
ID=fig|6666666,13171,peg,1647	1
ID=fig|6666666,13171,peg,1648	1
ID=fig|6666666,13171,peg,1649	1
ID=fig|6666666,13171,peg,1650	1
ID=fig|6666666,13171,peg,1651	1
ID=fig|6666666,13171,peg,1652	1
ID=fig|6666666,13171,peg,1653	1
ID=fig|6666666,13171,peg,1654	1
ID=fig|6666666,13171,peg,1655	1
ID=fig|6666666,13171,peg,1656	1
ID=fig|6666666,13171,peg,1657	1
ID=fig|6666666,13171,peg,1658	1
ID=fig|6666666,13171,peg,1659	1
ID=fig|6666666,13171,peg,1660	1
ID=fig|6666666,13171,peg,1661	1
ID=fig|6666666,13171,peg,1662	1
ID=fig|6666666,13171,peg,1663	1
ID=fig|6666666,13171,peg,1664	1
ID=fig|6666666,13171,peg,1665	1
ID=fig|6666666,13171,peg,1666	1
ID=fig|6666666,13171,peg,1667	1
ID=fig|6666666,13171,peg,1668	1
ID=fig|6666666,13171,peg,1669	1
ID=fig|6666666,13171,peg,1670	1
ID=fig|6666666,13171,peg,1671	1
ID=fig|6666666,13171,peg,1672	1
ID=fig|6666666,13171,peg,1673	1
ID=fig|6666666,13171,peg,1674	1
ID=fig|6666666,13171,peg,1675	1
ID=fig|6666666,13171,peg,1676	1
ID=fig|6666666,13171,peg,1677	1
ID=fig|6666666,13171,peg,1678	1
ID=fig|6666666,13171,peg,1679	1
ID=fig|6666666,13171,peg,1680	1
ID=fig|6666666,13171,peg,1681	1
ID=fig|6666666,13171,peg,1682	1
ID=fig|6666666,13171,peg,1683	1
ID=fig|6666666,13171,peg,1684	1
ID=fig|6666666,13171,peg,1685	1
ID=fig|6666666,13171,peg,1686	1
ID=fig|6666666,13171,peg,1687	1
ID=fig|6666666,13171,peg,1688	1
ID=fig|6666666,13171,peg,1689	1
ID=fig|6666666,13171,peg,1690	1
ID=fig|6666666,13171,peg,1691	1
ID=fig|6666666,13171,peg,1692	1
ID=fig|6666666,13171,peg,1693	1
ID=fig|6666666,13171,peg,1694	1
ID=fig|6666666,13171,peg,1695	1
ID=fig|6666666,13171,peg,1696	1
ID=fig|6666666,13171,peg,1697	1
ID=fig|6666666,13171,peg,1698	1
ID=fig|6666666,13171,peg,1699	1
ID=fig|6666666,13171,peg,1700	1
ID=fig|6666666,13171,peg,1701	1
ID=fig|6666666,13171,peg,1702	1
ID=fig|6666666,13171,peg,1703	1
ID=fig|6666666,13171,peg,1704	1
ID=fig|6666666,13171,peg,1705	1
ID=fig|6666666,13171,peg,1706	1
ID=fig|6666666,13171,peg,1707	1
ID=fig|6666666,13171,peg,1708	1
ID=fig|6666666,13171,peg,1709	1
ID=fig|6666666,13171,peg,1710	1
ID=fig|6666666,13171,peg,1711	1
ID=fig|6666666,13171,peg,1712	1
ID=fig|6666666,13171,peg,1713	1
ID=fig|6666666,13171,peg,1714	1
ID=fig|6666666,13171,peg,1715	1
ID=fig|6666666,13171,peg,1716	1
ID=fig|6666666,13171,peg,1717	1
ID=fig|6666666,13171,peg,1718	1
ID=fig|6666666,13171,peg,1719	1
ID=fig|6666666,13171,peg,1720	1
ID=fig|6666666,13171,peg,1721	1
ID=fig|6666666,13171,peg,1722	1
ID=fig|6666666,13171,peg,1723	1
ID=fig|6666666,13171,peg,1724	1
ID=fig|6666666,13171,peg,1725	1
ID=fig|6666666,13171,peg,1726	1
ID=fig|6666666,13171,peg,1727	1
ID=fig|6666666,13171,peg,1728	1
ID=fig|6666666,13171,peg,1729	1
ID=fig|6666666,13171,peg,1730	1
ID=fig|6666666,13171,peg,1731	1
ID=fig|6666666,13171,peg,1732	1
ID=fig|6666666,13171,peg,1733	1
ID=fig|6666666,13171,peg,1734	1
ID=fig|6666666,13171,peg,1735	1
ID=fig|6666666,13171,peg,1736	1
ID=fig|6666666,13171,peg,1737	1
ID=fig|6666666,13171,peg,1738	1
ID=fig|6666666,13171,peg,1739	1
ID=fig|6666666,13171,peg,1740	1
ID=fig|6666666,13171,peg,1741	1
ID=fig|6666666,13171,peg,1742	1
ID=fig|6666666,13171,peg,1743	1
ID=fig|6666666,13171,peg,1744	1
ID=fig|6666666,13171,peg,1745	1
ID=fig|6666666,13171,peg,1746	1
ID=fig|6666666,13171,peg,1747	1
ID=fig|6666666,13171,peg,1748	1
ID=fig|6666666,13171,peg,1749	1
ID=fig|6666666,13171,peg,1750	1
ID=fig|6666666,13171,peg,1751	1
ID=fig|6666666,13171,peg,1752	1
ID=fig|6666666,13171,peg,1753	1
ID=fig|6666666,13171,peg,1754	1
ID=fig|6666666,13171,peg,1755	1
ID=fig|6666666,13171,peg,1756	1
ID=fig|6666666,13171,peg,1757	1
ID=fig|6666666,13171,peg,1758	1
ID=fig|6666666,13171,peg,1759	1
ID=fig|6666666,13171,peg,1760	1
ID=fig|6666666,13171,peg,1761	1
ID=fig|6666666,13171,peg,1762	1
ID=fig|6666666,13171,peg,1763	1
ID=fig|6666666,13171,peg,1764	1
ID=fig|6666666,13171,peg,1765	1
ID=fig|6666666,13171,peg,1766	1
ID=fig|6666666,13171,peg,1767	1
ID=fig|6666666,13171,peg,1768	1
ID=fig|6666666,13171,peg,1769	1
ID=fig|6666666,13171,peg,1770	1
ID=fig|6666666,13171,peg,1771	1
ID=fig|6666666,13171,peg,1772	1
ID=fig|6666666,13171,peg,1773	1
ID=fig|6666666,13171,peg,1774	1
ID=fig|6666666,13171,peg,1775	1
ID=fig|6666666,13171,peg,1776	1
ID=fig|6666666,13171,peg,1777	1
ID=fig|6666666,13171,peg,1778	1
ID=fig|6666666,13171,peg,1779	1
ID=fig|6666666,13171,peg,1780	1
ID=fig|6666666,13171,peg,1781	1
ID=fig|6666666,13171,peg,1782	1
ID=fig|6666666,13171,peg,1783	1
ID=fig|6666666,13171,peg,1784	1
ID=fig|6666666,13171,peg,1785	1
ID=fig|6666666,13171,peg,1786	1
ID=fig|6666666,13171,peg,1787	1
ID=fig|6666666,13171,peg,1788	1
ID=fig|6666666,13171,peg,1789	1
ID=fig|6666666,13171,peg,1790	1
ID=fig|6666666,13171,peg,1791	1
ID=fig|6666666,13171,peg,1792	1
ID=fig|6666666,13171,peg,1793	1
ID=fig|6666666,13171,peg,1794	1
ID=fig|6666666,13171,peg,1795	1
ID=fig|6666666,13171,peg,1796	1
ID=fig|6666666,13171,peg,1797	1
ID=fig|6666666,13171,peg,1798	1
ID=fig|6666666,13171,peg,1799	1
ID=fig|6666666,13171,peg,1800	1
ID=fig|6666666,13171,peg,1801	1
ID=fig|6666666,13171,peg,1802	1
ID=fig|6666666,13171,peg,1803	1
ID=fig|6666666,13171,peg,1804	1
ID=fig|6666666,13171,peg,1805	1
ID=fig|6666666,13171,peg,1806	1
ID=fig|6666666,13171,peg,1807	1
ID=fig|6666666,13171,peg,1808	1
ID=fig|6666666,13171,peg,1809	1
ID=fig|6666666,13171,peg,1810	1
ID=fig|6666666,13171,peg,1811	1
ID=fig|6666666,13171,peg,1812	1
ID=fig|6666666,13171,peg,1813	1
ID=fig|6666666,13171,peg,1814	1
ID=fig|6666666,13171,peg,1815	1
ID=fig|6666666,13171,peg,1816	1
ID=fig|6666666,13171,peg,1817	1
ID=fig|6666666,13171,peg,1818	1
ID=fig|6666666,13171,peg,1819	1
ID=fig|6666666,13171,peg,1820	1
ID=fig|6666666,13171,peg,1821	1
ID=fig|6666666,13171,peg,1822	1
ID=fig|6666666,13171,peg,1823	1
ID=fig|6666666,13171,peg,1824	1
ID=fig|6666666,13171,peg,1825	1
ID=fig|6666666,13171,peg,1826	1
ID=fig|6666666,13171,peg,1827	1
ID=fig|6666666,13171,peg,1828	1
ID=fig|6666666,13171,peg,1829	1
ID=fig|6666666,13171,peg,1830	1
ID=fig|6666666,13171,peg,1831	1
ID=fig|6666666,13171,peg,1832	1
ID=fig|6666666,13171,peg,1833	1
ID=fig|6666666,13171,peg,1834	1
ID=fig|6666666,13171,peg,1835	1
ID=fig|6666666,13171,peg,1836	1
ID=fig|6666666,13171,peg,1837	1
ID=fig|6666666,13171,peg,1838	1
ID=fig|6666666,13171,peg,1839	1
ID=fig|6666666,13171,peg,1840	1
ID=fig|6666666,13171,peg,1841	1
ID=fig|6666666,13171,peg,1842	1
ID=fig|6666666,13171,peg,1843	1
ID=fig|6666666,13171,peg,1844	1
ID=fig|6666666,13171,peg,1845	1
ID=fig|6666666,13171,peg,1846	1
ID=fig|6666666,13171,peg,1847	1
ID=fig|6666666,13171,peg,1848	1
ID=fig|6666666,13171,peg,1849	1
ID=fig|6666666,13171,peg,1850	1
ID=fig|6666666,13171,peg,1851	1
ID=fig|6666666,13171,peg,1852	1
ID=fig|6666666,13171,peg,1853	1
ID=fig|6666666,13171,peg,1854	1
ID=fig|6666666,13171,peg,1855	1
ID=fig|6666666,13171,peg,1856	1
ID=fig|6666666,13171,peg,1857	1
ID=fig|6666666,13171,peg,1858	1
ID=fig|6666666,13171,peg,1859	1
ID=fig|6666666,13171,peg,1860	1
ID=fig|6666666,13171,peg,1861	1
ID=fig|6666666,13171,peg,1862	1
ID=fig|6666666,13171,peg,1863	1
ID=fig|6666666,13171,peg,1864	1
ID=fig|6666666,13171,peg,1865	1
ID=fig|6666666,13171,peg,1866	1
ID=fig|6666666,13171,peg,1867	1
ID=fig|6666666,13171,peg,1868	1
ID=fig|6666666,13171,peg,1869	1
ID=fig|6666666,13171,peg,1870	1
ID=fig|6666666,13171,peg,1871	1
ID=fig|6666666,13171,peg,1872	1
ID=fig|6666666,13171,peg,1873	1
ID=fig|6666666,13171,peg,1874	1
ID=fig|6666666,13171,peg,1875	1
ID=fig|6666666,13171,peg,1876	1
ID=fig|6666666,13171,peg,1877	1
ID=fig|6666666,13171,peg,1878	1
ID=fig|6666666,13171,peg,1879	1
ID=fig|6666666,13171,peg,1880	1
ID=fig|6666666,13171,peg,1881	1
ID=fig|6666666,13171,peg,1882	1
ID=fig|6666666,13171,peg,1883	1
ID=fig|6666666,13171,peg,1884	1
ID=fig|6666666,13171,peg,1885	1
ID=fig|6666666,13171,peg,1886	1
ID=fig|6666666,13171,peg,1887	1
ID=fig|6666666,13171,peg,1888	1
ID=fig|6666666,13171,peg,1889	1
ID=fig|6666666,13171,peg,1890	1
ID=fig|6666666,13171,peg,1891	1
ID=fig|6666666,13171,peg,1892	1
ID=fig|6666666,13171,peg,1893	1
ID=fig|6666666,13171,peg,1894	1
ID=fig|6666666,13171,peg,1895	1
ID=fig|6666666,13171,peg,1896	1
ID=fig|6666666,13171,peg,1897	1
ID=fig|6666666,13171,peg,1898	1
ID=fig|6666666,13171,peg,1899	1
ID=fig|6666666,13171,peg,1900	1
ID=fig|6666666,13171,peg,1901	1
ID=fig|6666666,13171,peg,1902	1
ID=fig|6666666,13171,peg,1903	1
ID=fig|6666666,13171,peg,1904	1
ID=fig|6666666,13171,peg,1905	1
ID=fig|6666666,13171,peg,1906	1
ID=fig|6666666,13171,peg,1907	1
ID=fig|6666666,13171,peg,1908	1
ID=fig|6666666,13171,peg,1909	1
ID=fig|6666666,13171,peg,1910	1
ID=fig|6666666,13171,peg,1911	1
ID=fig|6666666,13171,peg,1912	1
ID=fig|6666666,13171,peg,1913	1
ID=fig|6666666,13171,peg,1914	1
ID=fig|6666666,13171,peg,1915	1
ID=fig|6666666,13171,peg,1916	1
ID=fig|6666666,13171,peg,1917	1
ID=fig|6666666,13171,peg,1918	1
ID=fig|6666666,13171,peg,1919	1
ID=fig|6666666,13171,peg,1920	1
ID=fig|6666666,13171,peg,1921	1
ID=fig|6666666,13171,peg,1922	1
ID=fig|6666666,13171,peg,1923	1
ID=fig|6666666,13171,peg,1924	1
ID=fig|6666666,13171,peg,1925	1
ID=fig|6666666,13171,peg,1926	1
ID=fig|6666666,13171,peg,1927	1
ID=fig|6666666,13171,peg,1928	1
ID=fig|6666666,13171,peg,1929	1
ID=fig|6666666,13171,peg,1930	1
ID=fig|6666666,13171,peg,1931	1
ID=fig|6666666,13171,peg,1932	1
ID=fig|6666666,13171,peg,1933	1
ID=fig|6666666,13171,peg,1934	1
ID=fig|6666666,13171,peg,1935	1
ID=fig|6666666,13171,peg,1936	1
ID=fig|6666666,13171,peg,1937	1
ID=fig|6666666,13171,peg,1938	1
ID=fig|6666666,13171,peg,1939	1
ID=fig|6666666,13171,peg,1940	1
ID=fig|6666666,13171,peg,1941	1
ID=fig|6666666,13171,peg,1942	1
ID=fig|6666666,13171,peg,1943	1
ID=fig|6666666,13171,peg,1944	1
ID=fig|6666666,13171,peg,1945	1
ID=fig|6666666,13171,peg,1946	1
ID=fig|6666666,13171,peg,1947	1
ID=fig|6666666,13171,peg,1948	1
ID=fig|6666666,13171,peg,1949	1
ID=fig|6666666,13171,peg,1950	1
ID=fig|6666666,13171,peg,1951	1
ID=fig|6666666,13171,peg,1952	1
ID=fig|6666666,13171,peg,1953	1
ID=fig|6666666,13171,peg,1954	1
ID=fig|6666666,13171,peg,1955	1
ID=fig|6666666,13171,peg,1956	1
ID=fig|6666666,13171,peg,1957	1
ID=fig|6666666,13171,peg,1958	1
ID=fig|6666666,13171,peg,1959	1
ID=fig|6666666,13171,peg,1960	1
ID=fig|6666666,13171,peg,1961	1
ID=fig|6666666,13171,peg,1962	1
ID=fig|6666666,13171,peg,1963	1
ID=fig|6666666,13171,peg,1964	1
ID=fig|6666666,13171,peg,1965	1
ID=fig|6666666,13171,peg,1966	1
ID=fig|6666666,13171,peg,1967	1
ID=fig|6666666,13171,peg,1968	1
ID=fig|6666666,13171,peg,1969	1
ID=fig|6666666,13171,peg,1970	1
ID=fig|6666666,13171,peg,1971	1
ID=fig|6666666,13171,peg,1972	1
ID=fig|6666666,13171,peg,1973	1
ID=fig|6666666,13171,peg,1974	1
ID=fig|6666666,13171,peg,1975	1
ID=fig|6666666,13171,peg,1976	1
ID=fig|6666666,13171,peg,1977	1
ID=fig|6666666,13171,peg,1978	1
ID=fig|6666666,13171,peg,1979	1
ID=fig|6666666,13171,peg,1980	1
ID=fig|6666666,13171,peg,1981	1
ID=fig|6666666,13171,peg,1982	1
ID=fig|6666666,13171,peg,1983	1
ID=fig|6666666,13171,peg,1984	1
ID=fig|6666666,13171,peg,1985	1
ID=fig|6666666,13171,peg,1986	1
ID=fig|6666666,13171,peg,1987	1
ID=fig|6666666,13171,peg,1988	1
ID=fig|6666666,13171,peg,1989	1
ID=fig|6666666,13171,peg,1990	1
ID=fig|6666666,13171,peg,1991	1
ID=fig|6666666,13171,peg,1992	1
[truncated: 3,190 more rows]
